# Supplementary material for: Integrative Analysis of Volatile Flavor Compounds and Transcriptome Reveals Underlying Mechanisms Linked to Fatty Acid Content in Dabieshan Cattle
Source: Foods. 2026 Apr 19;15(8):1423. doi: 10.3390/foods15081423 (PMC13114855; doi:10.3390/foods15081423)
Supplement: Supplementary file 1 [file foods-15-01423-s001.zip]

Archive with 9 entries (9 files):
- Supplement Table S1.pdf
- Supplement Table S2.xlsx
- Supplement Table S3.xlsx
- Supplement Table S4.xlsx
- Supplement Table S5.xlsx
- Supplement Table S6.xlsx
- Supplement Table S7-8.pdf
- Supplement Table S9.xlsx
- Supplementary Figure S1.png
