# Supplementary material for: Integrative Analysis of Volatile Flavor Compounds and Transcriptome Reveals Underlying Mechanisms Linked to Fatty Acid Content in Dabieshan Cattle
Source: Foods. 2026 Apr 19;15(8):1423. doi: 10.3390/foods15081423 (PMC13114855; doi:10.3390/foods15081423)
Supplement: Supplementary file 1 [file foods-15-01423-s001.zip › Supplement Table S2.xlsx]

## Sheet: Sheet1
Supplementary Table S2.Total of 2006 VOCs were identified in the H and L groups of DBS cattle.
Name	CAS	Formula	H1	H2	H3	H4	L1	L2	L3	L4
Hexadecanoic acid, ethyl ester	628-97-7	C18H36O2	65857498	56933565	54451679	129794924	188133470	112391858	50099112	221071032
2-Undecanone	112-12-9	C11H22O	636909	1232868	817740	1229799	923188	934419	814230	1352451
Butanal	123-72-8	C4H8O	8610136	10768862	12384269	7067350	6692604	6664092	4709604	5940782
2H-Pyran-2-one, tetrahydro-6-pentyl-	705-86-2	C10H18O2	1565140	2881877	4159568	2104558	5194779	2405584	2971706	2521986
2(3H)-Furanone, 5-heptyldihydro-	104-67-6	C11H20O2	0	0	0	0	1913490	0	0	0
2,3-Butanediol	513-85-9	C4H10O2	419343	0	0	0	0	0	0	0
Tridecanal	10486-19-8	C13H26O	39137286	49269718	31170638	45453867	50153119	52786525	53695302	72872737
Decanoic acid, ethyl ester	110-38-3	C12H24O2	1775607	1342649	4348823	2850592	1723007	1548914	1593789	7866819
1-Tetradecanol	112-72-1	C14H30O	15140928	24668404	12723290	20079342	35556012	34436881	38282343	51780142
2-Dodecenal	4826-62-4	C12H22O	0	0	1141163	0	4031218	0	550984	635296
Octanoic acid, ethyl ester	106-32-1	C10H20O2	5075916	3848316	5599850	3192357	4336393	3309149	5953263	4042067
3-Hexanone	589-38-8	C6H12O	533158	498270	869952	428899	0	316564	0	0
Hexanoic acid, ethyl ester	123-66-0	C8H16O2	35627163	0	0	0	0	0	0	0
Nonanoic acid, ethyl ester	123-29-5	C11H22O2	3494878	3534267	3836888	3295192	5822450	4683218	13424361	13712113
Pyridine, 3-ethyl-	536-78-7	C7H9N	1083372	1157900	805906	718300	1025332	739068	696875	993222
Disulfide, dimethyl	624-92-0	C2H6S2	9200149	5554298	3354999	6640087	6723769	6798806	10100141	14061051
Ethane, 1,1-diethoxy-	105-57-7	C6H14O2	123356	78508	0	6255	16712	24289	69667	137108
Furan, 2-pentyl-	3777-69-3	C9H14O	137082137	197497491	171020832	139692467	181021162	165479665	150316701	172382975
1-Hexanol	111-27-3	C6H14O	41288109	50225495	61480583	38271226	47487840	33262424	34032353	35706644
1-Butanol	71-36-3	C4H10O	3389044	3145319	4672625	2701740	3182138	2861043	2522426	3349299
2-Heptanone	110-43-0	C7H14O	0	0	0	0	17011667	16743740	22623079	0
2-Butenal, 2-methyl-, (E)-	497-03-0	C5H8O	0	0	0	0	0	0	3034880	4758786
Pentanal	110-62-3	C5H10O	108096339	119808226	133742376	98828405	115163413	92453938	63436146	88486528
2-Butenal, 3-methyl-	107-86-8	C5H8O	1944306	1699835	790005	1671411	1588247	1713119	2206602	2174402
Benzeneacetaldehyde	122-78-1	C8H8O	57928072	57925663	49283430	76999769	79267587	78912392	71530856	88566301
2-Pentanone	107-87-9	C5H10O	0	0	0	0	0	0	5350769	3314063
3-Penten-2-one, (E)-	3102-33-8	C5H8O	0	1619131	349310	0	1404913	0	0	0
Hexanal	66-25-1	C6H12O	218185364	236479976	274195810	183986978	228924041	195862064	158650271	195759173
2-Hexenal	505-57-7	C6H10O	0	224497	381284	0	0	0	0	0
Thiophene, 2-pentyl-	4861-58-9	C9H14S	0	0	0	0	0	0	525910	0
3,5-Octadien-2-one	38284-27-4	C8H12O	0	0	263157	0	141403	133007	0	124986
3-Heptanone	106-35-4	C7H14O	1945117	1948809	3140827	1950915	1986230	1611600	1094716	1080850
Butanal, 2-ethyl-	97-96-1	C6H12O	0	0	424817	0	0	0	0	0
Propanoic acid, 2-hydroxy-, ethyl ester	97-64-3	C5H10O3	40182725	35239707	33666792	58753081	74996235	77114747	42105069	39735144
Propanoic acid, 2-methyl-, ethyl ester	97-62-1	C6H12O2	0	0	0	0	0	0	991278	0
2-Butanone	78-93-3	C4H8O	171766315	146450044	75814742	119281741	138515557	145277265	156840812	209769039
Benzaldehyde, 3-methyl-	620-23-5	C8H8O	1414460	1700441	1402374	1236664	1733658	1687230	1694294	0
1-Penten-3-ol	616-25-1	C5H10O	3237858	4748977	5621998	3257065	3462596	3189722	0	0
2-Propanone, 1-(acetyloxy)-	592-20-1	C5H8O3	5666619	8619753	7073887	4425352	3033539	5199463	10047734	7359355
2-Heptanol	543-49-7	C7H16O	576619	640033	656521	562136	744963	562143	368392	431815
Butanoic acid, 3-hydroxy-, ethyl ester	5405-41-4	C6H12O3	0	0	0	0	0	0	571470	256011
Pentanoic acid, ethyl ester	539-82-2	C7H14O2	674955	490838	209420	0	540412	408287	473676	356970
5,9-Undecadien-2-one, 6,10-dimethyl-, (E)-	3796-70-1	C13H22O	2830457	4016780	0	0	4767429	5825829	6478156	0
2-Nonen-4-one	32064-72-5	C9H16O	0	0	650499	393845	284862	0	0	0
Benzenepropanoic acid, ethyl ester	2021-28-5	C11H14O2	625515	657372	0	1657314	358709	655113	225117	491982
2-Penten-1-ol, (Z)-	1576-95-0	C5H10O	0	0	989578	0	0	626537	0	0
2-Pentenal, (E)-	1576-87-0	C5H8O	0	3084559	145190	2704442	2397658	2504043	1215186	1589375
Ethyl Acetate	141-78-6	C4H8O2	37322464	34110169	27303389	5024401	4836291	16809599	47871941	32750838
2-Propenoic acid, ethyl ester	140-88-5	C5H8O2	0	242483	193884	0	0	0	0	0
2(3H)-Furanone, 5-ethenyldihydro-5-methyl-	1073-11-6	C7H10O2	174837	0	0	0	206453	0	0	174888
Heptanoic acid, ethyl ester	106-30-9	C9H18O2	4114464	4347692	3750311	4099360	4092799	3111325	3155027	2707457
Butanoic acid, ethyl ester	105-54-4	C6H12O2	2605493	3520376	1151378	324131	331580	315066	3986785	991161
Propanoic acid, ethyl ester	105-37-3	C5H10O2	475174	764534	105339	153466	321670	277205	725906	439355
4-Heptenal, (Z)-	6728-31-0	C7H12O	1814990	2181879	6441417	3681613	1457189	3412755	601506	1128573
Acetoin	513-86-0	C4H8O2	129648514	57494219	77693424	8159373	53056456	11633873	59875585	78244464
Methional	3268-49-3	C4H8OS	11367148	12481346	3139437	12750791	12517822	14225985	17693175	18694064
2,3-Butanedione	431-03-8	C4H6O2	210712214	104973425	116334991	45530937	82856242	37458538	110299724	138855282
2,3-Pentanedione	600-14-6	C5H8O2	8839220	6834392	2526462	3486321	2380001	3308535	7903191	10222173
Butanoic acid, 2-oxo-	600-18-0	C4H6O3	0	0	0	0	0	0	1861150	0
2-Tridecanone	593-08-8	C13H26O	5984825	5312515	3639513	4421574	4129562	4151386	3881530	5857899
2-Acetyl-5-methylfuran	1193-79-9	C7H8O2	0	0	0	0	0	0	2236772	2705604
2-Decenal, (E)-	3913-81-3	C10H18O	120956	271798	275921	0	0	0	0	0
1-Dodecanol	112-53-8	C12H26O	6841285	9855425	0	9515442	11238632	12314113	0	16443132
2,4-Decadienal, (E,E)-	25152-84-5	C10H16O	177203205	175668674	1584971	158876887	160111601	157451966	126315251	148387829
Undecanal	112-44-7	C11H22O	10795522	13870780	8169431	13289725	13778975	13360565	10717374	16758868
2,6-Nonadienal, (E,Z)-	557-48-2	C9H14O	366064	507256	623870	579220	335006	345117	0	0
2-Octenal, (E)-	2548-87-0	C8H14O	55043550	66643957	71978080	57953765	53774076	58855617	42533884	42343758
2,4-Decadien-1-ol	14507-02-9	C10H18O	0	0	0	316243	312503	325034	264434	285399
Tetradecanal	124-25-4	C14H28O	74802712	86638044	59362475	93321474	102655348	110574336	103783495	150502554
Octanal	124-13-0	C8H16O	135849288	159034950	164558055	140496400	142364940	133239905	101339140	104202338
Methyl tetradecanoate	124-10-7	C15H30O2	169140	0	174365	134640	0	133038	0	171981
Dodecanal	112-54-9	C12H24O	16603423	21039306	11701128	20773256	22216581	23593584	21359409	31276035
1-Decanol	112-30-1	C10H22O	0	0	0	0	3992347	0	0	0
trans-2-Hexenyl isovalerate	68698-59-9	C11H20O2	0	0	0	0	230198	0	0	0
2-Nonen-1-ol, (Z)-	41453-56-9	C9H18O	366552	0	543389	0	0	0	0	0
1-Hexadecanol	36653-82-4	C16H34O	5266850	6126149	3522595	5506875	14728463	12163139	12115120	21512020
3,5,9-Undecatrien-2-one, 6,10-dimethyl-, (E,E)-	3548-78-5	C13H20O	0	0	0	0	369819	369040	431355	534073
2-Nonen-1-ol, (E)-	31502-14-4	C9H18O	0	0	261476	194711	0	186040	161561	0
Tetradecanoic acid, ethyl ester	124-06-1	C16H32O2	22297704	12167858	29396809	56531910	36579507	30241346	13521693	67835971
Eicosane	112-95-8	C20H42	0	0	1738560	0	1615270	0	1489997	0
1-Undecanol	112-42-5	C11H24O	3876042	5396876	3856078	5572073	5346105	5565371	4902718	6024193
Decanal	112-31-2	C10H20O	13773477	17921778	10526770	15140368	14267684	14167030	11269022	15696637
Formic acid, heptyl ester	112-23-2	C8H16O2	1914547	2621298	2145361	2000705	2057952	1820527	1290440	1443710
1-Octanol	111-87-5	C8H18O	64667880	75483729	81733012	69930528	74395173	68759433	62134758	58505195
Dodecanoic acid, ethyl ester	106-33-2	C14H28O2	1996053	76127	1862453	2074479	796359	620031	1015417	6473413
3-Nonen-1-ol, (Z)-	10340-23-5	C9H18O	0	0	0	0	0	324971	315932	352738
Pyrazine, 2-ethyl-3-methyl-	15707-23-0	C7H10N2	81612	0	0	0	0	0	0	0
Pyrazine, trimethyl-	14667-55-1	C7H10N2	698493	419754	262536	394344	646799	341488	403800	643710
1-Octen-3-one	4312-99-6	C8H14O	9929452	11190112	8779684	8444795	9201146	9507530	7738914	8679010
Pyrazine, ethyl-	13925-00-3	C6H8N2	248977	0	0	104032	0	0	223194	308745
1-Heptanol	111-70-6	C7H16O	56716092	68838528	76655365	61372045	65524173	58906876	45897729	45754397
1-Propanol	71-23-8	C3H8O	0	1483117	666499	0	28152	187380	0	0
5-Hepten-2-one, 6-methyl-	110-93-0	C8H14O	0	0	0	0	1017122	933299	0	2377267
Ethanone, 1-(1H-pyrrol-2-yl)-	1072-83-9	C6H7NO	6503827	5542307	721644	3852283	0	4746524	9955887	14569262
2-Furanmethanol	98-00-0	C5H6O2	0	45313	0	0	44698	49426	0	197060
1-Hydroxy-2-butanone	5077-67-8	C4H8O2	305681	292310	169467	196997	223088	213466	289995	415256
1-Penten-3-one	1629-58-9	C5H8O	0	0	0	903782	0	0	0	0
n-Tridecan-1-ol	112-70-9	C13H28O	15191429	22743939	0	19908775	27796036	28993853	34533712	41214208
1-Octen-3-ol	3391-86-4	C8H16O	87379732	109867367	89908572	67910826	106640018	97820898	117019688	107337644
3-Buten-2-ol, 2-methyl-	115-18-4	C5H10O	70275	120070	139526	13057	75419	45067	9357	52379
3-Octanol	589-98-0	C8H18O	1513276	1776519	1977496	1492751	1580592	1445001	1112342	1122200
Propanal	123-38-6	C3H6O	6151890	10347617	10359192	5753259	5298844	5055092	3947805	5137287
2-Octanol	123-96-6	C8H18O	0	0	0	0	0	0	0	495240
2-Octanone	111-13-7	C8H16O	3996414	5301874	6862658	4282076	4776978	4264750	5220053	4811380
2-Nonanone	821-55-6	C9H18O	2438589	3694558	2832353	2613861	3214577	2730618	3682011	4051238
Furan, 2-ethyl-	3208-16-0	C6H8O	10009623	18601262	12650697	9591835	15095755	10629851	8359575	11312450
3-Penten-2-one, 4-methyl-	141-79-7	C6H10O	0	0	0	0	0	0	569886	0
2,6-Lutidine	108-48-5	C7H9N	305235	213546	0	119466	216375	170966	257654	268123
Dodecanoic acid	143-07-7	C12H24O2	0	0	0	0	0	0	0	69497806
2-Pentadecanone, 6,10,14-trimethyl-	502-69-2	C18H36O	1101561	1272317	3739081	848495	1791480	1093741	714689	793871
Dimethyl Sulfoxide	67-68-5	C2H6OS	207550	483167	284542	181183	223220	239617	287377	392154
1-Nonanol	143-08-8	C9H20O	5335666	6287172	5886920	6074499	6435262	5886711	5859430	5837375
2-Butanol	78-92-2	C4H10O	1948595	0	0	0	0	0	0	2631073
1-Pentanol	71-41-0	C5H12O	61926074	82683663	73385202	48408952	68235634	57930743	80925929	68547665
2-Pentanol	6032-29-7	C5H12O	0	0	364844	170417	0	243379	220407	0
Pyrazine, 2,5-dimethyl-	123-32-0	C6H8N2	786751	1606747	0	1782861	1871882	1421340	1273352	1763618
2-Methyl-3-furanthiol	28588-74-1	C5H6OS	0	0	180573	273276	246382	358622	752523	530282
Pyridine, 2-propyl-	622-39-9	C8H11N	498969	636320	836368	417989	0	471947	361006	266784
Benzothiazole	95-16-9	C7H5NS	492567	0	0	193927	54918	254011	288286	1313230
2-Methoxy-4-vinylphenol	7786-61-0	C9H10O2	0	0	0	164507	0	0	0	0
4-Methylthiazole	693-95-8	C4H5NS	0	0	0	88945	114648	90340	52410	0
Pyrazine, 2,3-dimethyl-	5910-89-4	C6H8N2	430799	200654	185283	0	0	0	0	0
3,4-Hexanedione	4437-51-8	C6H10O2	0	0	0	0	0	0	205633	267450
Pyrazine, ethenyl-	4177-16-6	C6H6N2	100425	87929	0	0	0	0	107396	115436
3(2H)-Furanone, dihydro-2-methyl-	3188-00-9	C5H8O2	0	0	0	0	0	0	264897	0
Pyrazine	290-37-9	C4H4N2	7032194	2380463	1553410	1667305	1578400	1560375	5268273	3139591
Thiazole	288-47-1	C3H3NS	1940814	2488602	1839318	797790	842881	839321	2131785	1738208
Acetylpyrazine	22047-25-2	C6H6N2O	0	261441	0	0	0	0	332584	282777
Pyrazine, 3-ethyl-2,5-dimethyl-	13360-65-1	C8H12N2	0	0	0	0	464649	283854	363157	578811
Pyrrole	109-97-7	C4H5N	15723931	13048257	11190136	12783747	11491147	10852045	12762810	14518220
Pyrazine, methyl-	109-08-0	C5H6N2	2327677	1966969	1455839	3104334	3273570	2367394	2011195	2747148
Pyrazine, 2,6-dimethyl-	108-50-9	C6H8N2	0	0	375088	0	0	0	0	0
trans-beta?????beta?????-Ionone	79-77-6	C13H20O	0	445054	519780	471832	499319	345015	0	588860
5-Methyl-2-thiophenecarboxaldehyde	13679-70-4	C6H6OS	1127599	1376905	0	0	0	0	0	1724164
2(3H)-Furanone, dihydro-5-methyl-	108-29-2	C5H8O2	0	391450	383836	367357	0	0	0	0
Pyridine	110-86-1	C5H5N	6736095	5069376	6914703	3498800	5016758	4291073	5193013	3589380
2-Decanone	693-54-9	C10H20O	4849694	7637460	5289491	5216662	6943080	5610247	8513516	7620996
Butanal, 3-methyl-	590-86-3	C5H10O	19931079	22872734	11086670	16762936	20085072	19327620	22124810	31973557
2-Nonenoic acid	3760-11-0	C9H16O2	1879478	3138942	3007868	3699480	3005033	3806175	4152509	4686462
n-Decanoic acid	334-48-5	C10H20O2	17115684	14406303	22554946	38307312	23329046	20459805	15924777	29919881
2,4-Octadienal, (E,E)-	30361-28-5	C8H12O	5723076	6932762	7801007	5534439	5056203	4887067	3842570	4076381
Pyridine, 2-pentyl-	2294-76-0	C10H15N	12803322	13311315	15111668	8961500	11595211	10389917	11505181	12217180
2-Heptenal, (E)-	18829-55-5	C7H12O	1472273	52018353	63359708	1426864	1221816	0	22924999	25574982
5-Thiazoleethanol, 4-methyl-	137-00-8	C6H9NOS	0	0	0	0	0	0	279430	410438
Heptanal	111-71-7	C7H14O	141772764	149903945	198158165	146106070	128425421	111290509	88194689	98118693
1-Hexanethiol	111-31-9	C6H14S	0	0	0	0	0	0	0	115511
Benzene, 1,2,4-trimethyl-	95-63-6	C9H12	0	619477	718485	0	591471	705298	0	0
o-Xylene	95-47-6	C8H10	593916	0	0	0	449196	1254838	0	0
Naphthalene, 1-methyl-	90-12-0	C11H10	1886344	250822	600295	1170964	1041904	0	1824030	3096724
Propanal, 2-methyl-	78-84-2	C4H8O	23005519	20094756	7933651	12941957	17859289	18618981	20656345	32245858
1-Propanol, 2-methyl-	78-83-1	C4H10O	0	0	0	0	208231	0	0	237954
Cyclohexanone, 2-methyl-5-(1-methylethenyl)-	7764-50-3	C10H16O	0	0	0	3487717	0	0	0	0
Benzyl methyl disulfide	699-10-5	C8H10S2	0	0	0	0	0	0	0	813900
Dimethyl sulfone	67-71-0	C2H6O2S	615373	0	0	0	0	0	1118652	1002071
Acetone	67-64-1	C3H6O	328408147	51476347	149733969	67229047	223667761	48697449	327085392	355084047
(-)-Carvone	6485-40-1	C10H14O	0	804879	782709	0	979702	0	0	0
Ethanol	64-17-5	C2H6O	53175335	544898758	1115241238	2271331283	3345137710	2517714866	3290505108	2541949719
Nonadecane	629-92-5	C19H40	701212	1224287	631195	678106	606374	459489	415295	923417
Heptadecane	629-78-7	C17H36	11255371	0	5429769	0	0	0	0	0
Tridecane	629-50-5	C13H28	7145741	7055240	4753310	5414788	6326213	6329357	5290446	7761314
2-Hexanol	626-93-7	C6H14O	295576	0	0	0	0	0	0	0
3-Hexanol	623-37-0	C6H14O	400454	404337	597378	409811	359904	289652	197600	216713
Acetamide	60-35-5	C2H5NO	0	3493199	0	2567080	3861478	5338153	4710384	7511352
Octadecane	593-45-3	C18H38	59665853	60556582	44483886	51045734	40275044	27738921	11393357	44078451
3-Heptanol	589-82-2	C7H16O	1147435	0	1425101	1067824	0	914706	0	707919
1,2-Propanedione, 1-phenyl-	579-07-7	C9H8O2	0	0	0	0	53661	0	141728	0
Thiophene, 2-methyl-	554-14-3	C5H6S	254540	227330	402085	193884	218670	197524	295801	227112
Furan, 2-methyl-	534-22-5	C5H6O	0	978502	938455	0	105485	0	0	568889
Benzaldehyde, 2-methyl-	529-20-4	C8H8O	0	0	0	0	0	0	0	1800262
Ethanol, 2-(methylthio)-	5271-38-5	C3H8OS	0	0	0	0	0	0	0	177939
2,6,10-Dodecatrienal, 3,7,11-trimethyl-, (E,E)-	502-67-0	C15H24O	0	0	0	1173338	0	1823881	0	2017698
Lactic acid	50-21-5	C3H6O3	0	0	0	0	0	0	2800657	0
Benzaldehyde, 4-ethyl-	4748-78-1	C9H10O	7994463	14819794	11551163	10664415	11463325	11251863	8479151	10986255
Dimethyl trisulfide	3658-80-8	C2H6S3	235861	0	0	221499	0	78888	797317	467507
Furaneol	3658-77-3	C6H8O3	1965638	624190	0	0	0	431012	3468272	0
2-Pentadecanone	2345-28-0	C15H30O	18052238	22218653	16259857	23056912	26006485	28331893	22071933	43642443
Methyl ethyl disulfide	20333-39-5	C3H8S2	0	0	0	0	0	0	44873	56062
3(2H)-Furanone, 4-hydroxy-5-methyl-	19322-27-1	C5H6O3	11489002	13741721	9235551	8271916	8432884	12285446	24574952	14574566
2-Propenenitrile, 3-phenyl-, (E)-	1885-38-7	C9H7N	0	531642	0	0	0	0	0	0
1-Butene, 1-(methylthio)-, (E)-	17414-27-6	C5H10S	139651	135722	0	0	123078	0	166043	209993
2,4-Dithiapentane	1618-26-4	C3H8S2	0	0	0	0	0	0	0	218067
Cyclohexanone, 5-methyl-2-(1-methylethylidene)-	15932-80-6	C10H16O	0	0	0	0	2340997	0	0	0
2-Butenal, (Z)-	15798-64-8	C4H6O	78820011	69842090	27278540	35703784	45574894	35124028	55619767	80160350
2-Penten-1-ol, (E)-	1576-96-1	C5H10O	504639	301512	254766	441525	668417	185836	0	641729
Methyl thiolacetate	1534-08-3	C3H6OS	0	0	0	0	0	619342	0	0
Mequinol	150-76-5	C7H8O2	279584	0	0	0	0	274943	0	304220
2,4-Hexadienal, (E,E)-	142-83-6	C6H8O	9123069	8088820	5629813	4477654	5076822	4055000	4572551	9258931
2,6-Octadienal, 3,7-dimethyl-, (E)-	141-27-5	C10H16O	1341275	1027611	1536775	1074461	1274523	1402040	901302	1056233
Pyrazine, 2-ethyl-6-methyl-	13925-03-6	C7H10N2	150067	133167	0	0	0	0	179164	255654
Benzenethiol, 2-methyl-	137-06-4	C7H8S	0	68556	0	0	0	0	0	0
Propanoic acid, 2-oxo-	127-17-3	C3H4O3	97966830	0	0	0	0	0	0	0
Decane	124-18-5	C10H22	560099	850962	795808	825276	789081	678565	733240	491639
Ethanone, 1-(4-methylphenyl)-	122-00-9	C9H10O	0	357754	407626	439066	330591	0	390934	459289
2-Propanone, 1-hydroxy-	116-09-6	C3H6O2	40954271	37487476	0	18278488	11562283	17548259	46536678	57438095
Dodecane	112-40-3	C12H26	5715936	3911190	4078977	4482714	3532724	4122004	4516194	4626433
Undecane	1120-21-4	C11H24	1869171	1195349	1112175	1337610	1257419	1260419	1344975	918045
Nonane	111-84-2	C9H20	627772	447609	0	419484	391350	0	0	0
Octane	111-65-9	C8H18	10386076	6819519	8372114	4607894	4538881	3651098	3053339	5908532
Ethyl formate	109-94-4	C3H6O2	2159261	1028365	0	0	341219	566324	1227949	3341095
Pyridine, 2-methyl-	109-06-8	C6H7N	1185231	1477914	1718415	471191	1140957	1065626	885704	1012469
Phenol	108-95-2	C6H6O	4406393	3263180	2641028	3690561	4501327	4573806	5383815	7796366
Cyclohexanone	108-94-1	C6H10O	0	112963	88364	0	0	100810	0	115873
Toluene	108-88-3	C7H8	15466728	15123131	9695208	13364621	19314829	15559970	18064235	23104761
2-Propenal	107-02-8	C3H4O	2058813	2670941	1326659	2226840	1774888	2844482	2442166	2663487
3-Octanone	106-68-3	C8H16O	2457346	2908052	3274357	2533764	3134725	2771737	2218027	2508683
p-Cresol	106-44-5	C7H8O	11544998	9878858	6168295	13600593	14410718	13308581	13216339	20104108
Neral	106-26-3	C10H16O	401579	417151	443250	314161	417337	399835	285464	310986
Pyridine, 2-ethyl-	100-71-0	C7H9N	516037	700129	1153031	479170	496563	488661	344013	355789
Styrene	100-42-5	C8H8	0	0	4900803	0	4127539	4103908	0	0
1H-Pyrrole-2-carboxaldehyde	1003-29-8	C5H5NO	0	0	150058	0	0	0	291046	526242
2-Propanol, 1-methoxy-	107-98-2	C4H10O2	768612	941071	1116762	1178807	438932	687423	1542320	867407
Maleic anhydride	108-31-6	C4H2O3	0	0	0	0	0	0	470432	0
Tetrahydrofuran	109-99-9	C4H8O	0	362779	0	0	0	0	84419	0
Furan	110-00-9	C4H4O	2858208	2850346	1758092	1796509	1699500	1874014	1241470	2358040
Thiophene	110-02-1	C4H4S	549453	918829	765604	448293	800889	577212	766869	842999
1-Octene	111-66-0	C8H16	734452	955864	1215191	601775	475063	396370	277628	333929
Propene	115-07-1	C3H6	0	0	0	0	325518	0	0	0
Thiophene, 3-ethyl-	1795-01-3	C6H8S	0	0	1881507	1007614	0	0	0	0
2-Nonenal, (E)-	18829-56-6	C9H16O	110014265	122016499	157696582	115033867	84747869	83147126	71536090	55667524
2-Butenal	4170-30-3	C4H6O	0	0	0	0	0	2322510	0	0
Methane, isocyanato-	624-83-9	C2H3NO	0	365682	0	0	0	0	0	0
Aniline	62-53-3	C6H7N	131835	0	0	0	0	0	0	0
1,2-Propanediol, dinitrate	6423-43-4	C3H6N2O6	0	0	0	0	159244	0	0	0
2-Methyl-3-(methyldisulfaneyl)furan	65505-17-1	C6H8OS2	81761	0	0	102277	0	54286	271901	218768
2-Hexenal, (E)-	6728-26-3	C6H10O	213799	11938596	0	253861	7086960	8466609	4169144	129662
Trichloromethane	67-66-3	CHCl3	11578712	1734911	1717345	920766	783687	1372094	1614146	1093123
Benzene	71-43-2	C6H6	31029156	43846561	39128787	35788252	58473031	71590041	41604027	63433397
Methyl vinyl ketone	78-94-4	C4H6O	0	0	0	0	0	0	735476	1214070
1-Decene	872-05-9	C10H20	1535274	1502255	1736804	1211299	1188186	917761	372548	685728
a-Methylstyrene	98-83-9	C9H10	650687	549224	0	442983	467585	406651	0	745893
2-Pyridinecarboxylic acid	98-98-6	C6H5NO2	0	236221	0	0	0	0	0	0
Niacinamide	98-92-0	C6H6N2O	24205753	51946812	1777412	52468312	59977157	26878378	16920059	50773879
Benzene, 1,2,4,5-tetramethyl-	95-93-2	C10H14	198360	241174	253987	0	181528	235453	289981	279509
Benzene, 2,4-dichloro-1-methyl-	95-73-8	C7H6Cl2	0	104470	299140	125978	381885	0	285564	625682
1,2-Benzenediamine	95-54-5	C6H8N2	0	0	0	93633	0	0	0	0
3-Butyn-1-ol	927-74-2	C4H6O	0	2067108	0	0	69096	1952192	0	402667
Pilocarpine	92-13-7	C11H16N2O2	0	1405064	0	0	0	0	0	0
1-Naphthalenol	90-15-3	C10H8O	813375	679606	879760	1021383	1846825	1545039	1523118	1772258
Dimethyl phosphite	868-85-9	C2H7O3P	70499	0	22805356	0	0	1101196	0	0
Ethosuximide	77-67-8	C7H11NO2	0	0	0	0	961841	973630	0	1217748
Chloromethane	74-87-3	CH3Cl	0	0	0	1967473	0	0	0	0
Oxirane, tetradecyl-	7320-37-8	C16H32O	299212	1289410	14117273	119433055	0	383411	22570140	1423723
Paroxypropione	70-70-2	C9H10O2	0	339504	0	276390	0	323727	210385	283949
3-Methoxybenzyl alcohol	6971-51-3	C8H10O2	163700	192386	0	0	0	145886	0	0
N-e-Acetyl-L-lysine	692-04-6	C8H16N2O3	0	0	2585599	0	0	0	0	0
Methanesulfonic acid, methyl ester	66-27-3	C2H6O3S	0	0	99467	0	188058	159120	0	0
Octadecanal	638-66-4	C18H36O	129584429	166122505	81550383	267448103	505154797	562484893	288474601	606641209
Thiourea	62-56-6	CH4N2S	0	0	348320	0	615517	0	0	413559
Methanesulfonic acid, ethyl ester	62-50-0	C3H8O3S	48050	34972	5154	42144	42742	51486	58617	43752
Benzene, 1-ethyl-3-methyl-	620-14-4	C9H12	0	0	0	576018	0	0	0	0
3-Amino-s-triazole	61-82-5	C2H4N4	322729	869920	436381	0	0	0	0	0
Benzene, 1-ethyl-2-methyl-	611-14-3	C9H12	0	348568	0	0	0	0	0	0
Tyrosine	60-18-4	C9H11NO3	0	0	0	0	0	0	615547	0
Cyclopentaneacetaldehyde, 2-formyl-3-methyl-a-methylene-	5951-57-5	C10H14O2	0	378984	267777	232296	484207	0	0	0
Phenylephrine	59-42-7	C9H13NO2	0	0	0	0	0	2215961	30764466	0
Butanoic acid, 4-hydroxy-	591-81-1	C4H8O3	13375937	0	0	0	0	0	0	17222752
Propiolactone	57-57-8	C3H4O2	0	0	0	0	486497	0	0	0
Naphthalene, 1,6-dimethyl-	575-43-9	C12H12	349308	0	0	0	0	0	655506	500619
Alanine	56-41-7	C3H7NO2	0	2602499	0	0	0	0	0	0
Acetic acid, bromochloro-	5589-96-8	C2H2BrClO2	0	0	0	0	0	0	0	535963
Benzamide	55-21-0	C7H7NO	900959	1134434	1450134	873895	1084780	563481	1194974	1786159
Hydrazine, 1,2-dimethyl-	540-73-8	C2H8N2	0	0	140786	192836	926958	0	273097	0
Histamine	51-45-6	C5H9N3	388835	0	0	379261	0	0	0	0
Hydroxyproline	51-35-4	C5H9NO3	0	0	0	0	0	0	0	260557
12-Hydroxydodecanoic acid	505-95-3	C12H24O3	0	0	0	0	0	0	0	1540223
3-Pyridinecarboxaldehyde	500-22-1	C6H5NO	0	0	0	131091	155461	0	0	163842
2,4,6-Cycloheptatrien-1-one, 2-hydroxy-4-(1-methylethyl)-	499-44-5	C10H12O2	240576	0	273980	258504	0	1103665	0	1393249
a-D-Glucose	492-62-6	C6H12O6	0	0	0	992760	0	0	0	0
1-Naphthalenemethanol	4780-79-4	C11H10O	0	0	0	0	0	0	69332	0
DL-Isoleucine	443-79-8	C6H13NO2	0	0	230489	0	0	0	0	0
Thiirane	420-12-2	C2H4S	349919	334087	206940	218691	196038	227780	321110	411736
1,6-Dioxaspiro[4.4]nonane, 2-ethyl-	38401-84-2	C9H16O2	756877	1297259	1489498	1391214	2529828	13905660	1397400	4871260
Phenol, 4-[2-(methylamino)ethyl]-	370-98-9	C9H13NO	0	0	1000175	0	0	0	0	0
Acetic acid, oxo-	298-12-4	C2H2O3	999035	297731	0	1509499	981109	444986	1597678	418431
1H-Pyrazole	288-13-1	C3H4N2	0	266609	0	0	0	0	0	0
Pentadecanal-	2765-11-9	C15H30O	165984110	0	125446762	218338743	254227080	281301071	0	404115608
Oxypurinol	2465-59-0	C5H4N4O2	0	218649	0	147033	0	0	0	0
Phenol, 4-hexyl-	2446-69-7	C12H18O	159402	0	202932	133204	0	94378	134755	171196
2,6,10-Dodecatrienal, 3,7,11-trimethyl-	19317-11-4	C15H24O	0	1343365	0	0	0	0	1748053	0
Flavoxate	15301-69-6	C24H25NO4	0	136253	0	0	351473	0	104499	162987
Semustine	13909-09-6	C10H18ClN3O2	375158	423300	0	0	392123	327144	0	261286
Dibenzofuran	132-64-9	C12H8O	80603	206545	274352	0	0	0	37948	0
Phenol, 4-(heptyloxy)-	13037-86-0	C13H20O2	0	0	0	328260	0	0	0	0
p-Cresidine	120-71-8	C8H11NO	0	0	0	0	0	0	352603	0
Phthalazin-1-one	119-39-1	C8H6N2O	0	0	0	0	0	0	0	387968
a-Amino-gamma-butyrolactone	1192-20-7	C4H7NO2	0	0	0	270260	0	0	0	0
L-Cysteine sulfinic acid	1115-65-7	C3H7NO4S	0	0	153752	0	0	0	130516	0
Acetaldehyde, chloro-	107-20-0	C2H3ClO	0	4183300	0	0	0	0	0	0
7-Oxabicyclo[4.1.0]heptane, 3-oxiranyl-	106-87-6	C8H12O2	0	389934	0	251090	0	0	0	0
p-Xylene	106-42-3	C8H10	0	2089011	3294068	1799559	1754758	2723457	2898290	2760883
Benzenamine, 4-methoxy-	104-94-9	C7H9NO	0	0	0	0	0	138393	0	0
2-Ethylhexyl acrylate	103-11-7	C11H20O2	0	341718	0	0	0	571672	424068	0
Benzaldehyde, 3-hydroxy-	100-83-4	C7H6O2	1326343	1181569	0	15937802	12675880	6224136	743538	2542373
2-Pyridinecarbonitrile	100-70-9	C6H4N2	298561	0	0	0	0	0	0	0
Ethylbenzene	100-41-4	C8H10	0	382426	0	0	1016212	1181198	0	697669
Nitrous oxide	10024-97-2	N2O	0	0	10848480	0	2126493	0	3727753	3749172
2-Octen-1-ol, (E)-	18409-17-1	C8H16O	0	0	0	10249459	0	0	0	0
Bicyclo[2.2.2]oct-5-en-2-ol	55320-40-6	C8H12O	0	0	0	0	174679	0	0	0
Bicyclo[2.2.1]hept-5-en-2-ol	13080-90-5	C7H10O	146610	199711	244320	232494	395240	276986	0	373200
trans-2-Cyclohexene-1,4-diol	41513-32-0	C6H10O2	0	0	0	0	337727	0	0	0
2-Tridecen-1-ol, (E)-	74962-98-4	C13H26O	0	0	0	0	4348154	0	0	0
Octahydropentalen-1-ol	37465-25-1	C8H14O	0	0	0	185231	0	0	0	0
6-Methyl-6-hepten-4-yn-3-ol	95764-76-4	C8H12O	0	0	0	68081	0	0	0	0
3-Methyl-3-hexen-2-ol	76966-27-3	C7H14O	0	0	0	0	71878	0	0	0
Trans-3-methylpent-3-ene-5-ol	30801-95-7	C6H12O	0	0	0	982973	0	414526	0	0
3-Decen-2-ol, (E)-	69668-92-4	C10H20O	0	0	401271	0	0	0	155689	0
Isocitronellol	18479-52-2	C10H20O	0	0	388777	0	0	0	0	0
3,5-Dimethyl-5-hexen-3-ol	1569-46-6	C8H16O	0	0	0	0	249098	0	0	0
2-Undecen-4-ol	22381-86-8	C11H22O	233431	0	1429337	0	285645	0	299471	661633
2-Buten-1-ol, 2-methyl-	4675-87-0	C5H10O	0	0	0	0	0	0	925825	0
3-Buten-1-ol, 2-methyl-	4516-90-9	C5H10O	0	0	0	1368151	0	0	0	0
2-Decen-1-ol, (E)-	18409-18-2	C10H20O	0	0	374878	362584	0	0	390759	0
2,7-Octadien-1-ol	23578-51-0	C8H14O	0	472173	0	252151	0	0	668120	0
2,6-Octadiene-4,5-diol	4486-59-3	C8H14O2	854874	0	0	0	137358	316015	0	0
trans,trans-nona-2,4-dienol	64576-90-5	C9H16O	3459262	5169660	3852496	2938231	5812120	5553703	10614946	7748734
2,4-Dimethyl-1-hepten-4-ol	19549-94-1	C9H18O	0	0	201352	0	0	0	0	0
5-Hexen-3-ol, 2,2,4-trimethyl-	90676-50-9	C9H18O	0	228113	0	0	0	0	0	0
Cyclohexanol, 1-ethenyl-	1940-19-8	C8H14O	0	0	0	0	1024274	0	576294	598900
2-Cyclohexen-1-ol, 1-methyl-	23758-27-2	C7H12O	0	0	0	0	742605	0	0	0
2-Cyclohexen-1-ol, 1-butyl-	88116-46-5	C10H18O	223627	307667	263622	0	0	513801	273532	394544
10-Dodecenol	35237-63-9	C12H24O	0	0	0	0	0	0	408793	368261
1,7-Octadien-3-ol	30385-19-4	C8H14O	0	113287	0	0	0	0	220064	103796
1,5-Hexadien-3-ol	924-41-4	C6H10O	0	314775	0	0	0	297786	0	0
1,5-Heptadiene-3,4-diol	51945-98-3	C7H12O2	0	0	0	0	0	172353	0	0
Cyclopropanemethanol, 2-methyl-2-(4-methyl-3-pentenyl)-	98678-70-7	C11H20O	0	248864	0	0	0	0	0	0
2-Decen-1-ol	22104-80-9	C10H20O	281325	382409	0	0	0	343451	0	321337
9-Hexadecen-1-ol, (Z)-	10378-01-5	C16H32O	0	0	0	0	0	0	5158473	0
cis-9-Tetradecen-1-ol	35153-15-2	C14H28O	0	0	0	0	0	0	1871152	2343673
(Z)6-Pentadecen-1-ol	68797-95-5	C15H30O	1873325	0	978805	2719756	0	5126264	5205333	7377240
(R)-(-)-(Z)-14-Methyl-8-hexadecen-1-ol	30689-78-2	C17H34O	0	0	0	0	729562	307823	331950	1406724
3-Nonen-1-ol, (E)-	10339-61-4	C9H18O	0	0	1014431	983078	0	905572	0	0
9,12-Octadecadien-1-ol, (Z,Z)-	506-43-4	C18H34O	243005	0	0	313104	806926	0	0	246260
cis-1-Hydroxybicyclo[4.4.0]decane	3574-58-1	C10H18O	0	0	732920	0	0	0	0	0
Octahydronaphthalen-4a-ol	55693-34-0	C10H18O	0	0	0	0	0	0	0	2502754
DL-2,3-Butanediol	6982-25-8	C4H10O2	1492520	0	0	0	0	0	672329	401462
Cyclohexanemethanol, 4-methyl-, trans-	3937-49-3	C8H16O	0	0	883859	0	0	0	440656	0
11-Methyldodecanol	85763-57-1	C13H28O	0	1505378	0	0	0	0	0	1903157
1-Hexanol, 5-methyl-2-(1-methylethyl)-	2051-33-4	C10H22O	0	723193	0	0	0	0	0	0
Bicyclo[3.3.1]nonan-9-ol	15598-80-8	C9H16O	0	0	0	0	0	105643	0	0
Bicyclo[3.3.1]nonan-1-ol	15158-56-2	C9H16O	0	0	0	0	0	2379090	2033312	0
Methanol-D4	811-98-3	CD4O	0	0	0	6735531	0	0	0	0
Cyclopentadecanol	4727-17-7	C15H30O	0	2586847	1290787	5069436	4406683	8347668	0	10763354
Cyclododecanol	1724-39-6	C12H24O	0	1796404	0	0	0	0	0	0
Hexanol-1, 6-cyclohexyl-	4354-58-9	C12H24O	0	0	0	0	0	880687	793314	0
Cyclodecanol	1502-05-2	C10H20O	0	0	463460	0	0	0	0	0
Cyclopropyl carbinol	2516-33-8	C4H8O	0	0	0	102089	0	0	0	0
1,2-Cyclopentanediol, trans-	5057-99-8	C5H10O2	0	171632	0	0	158982	0	0	0
9-Decyn-1-ol	17643-36-6	C10H18O	0	0	0	409085	0	0	0	0
3-Decanol, 6-ethyl-,	19780-31-5	C12H26O	0	0	0	0	0	0	0	288355
2-Heptanol, 6-methyl-	4730-22-7	C8H18O	0	224486	0	0	273262	220071	249436	273684
2-Hexanol, 5-methyl-	627-59-8	C7H16O	0	0	0	0	529550	0	0	0
4-Ethylcyclohexanol	4534-74-1	C8H16O	4895990	385982	720094	615495	569036	329032	753818	0
4-Ethyl-1-hexyn-3-ol	51277-03-3	C8H14O	709108	0	0	192697	493975	344968	377976	267764
4-Octyne-3,6-diol	24434-07-9	C8H14O2	0	0	0	0	0	0	0	889952
4-Octanol	589-62-8	C8H18O	1040637	1089596	1108455	874114	916134	827598	693127	939206
4-Methyl-5-decanol	213547-15-0	C11H24O	0	3072599	4264706	0	2371948	0	7470436	0
4-Nonanol, 4-methyl-	23418-38-4	C10H22O	0	0	0	0	0	0	0	403604
1-Pentanol, 4-methyl-	626-89-1	C6H14O	165759	186543	167074	0	197005	0	153720	0
4-Heptanol	589-55-9	C7H16O	632911	702165	829225	569190	642428	0	333558	0
4-Butylbenzyl alcohol	60834-63-1	C11H16O	0	173046	0	0	0	0	0	0
1-Nonanol, 4,8-dimethyl-	33933-80-1	C11H24O	0	0	182743	975991	0	0	0	0
4-Octanol, 4,7-dimethyl-	19781-13-6	C10H22O	0	0	0	0	247609	353549	220985	0
3-Ethyl-4-nonanol	19780-72-4	C11H24O	981904	1774373	0	3734537	0	747794	1591150	1897039
3-Octyn-1-ol	14916-80-4	C8H14O	7123791	6505190	9194197	5728127	6320091	5006967	2766450	2815668
3-Pentanol	584-02-1	C5H12O	578460	546230	761319	454726	562577	457383	366717	465933
3-Tetradecyn-1-ol	55182-74-6	C14H26O	0	637484	0	0	0	0	0	0
3-Tetradecanol	1653-32-3	C14H30O	0	426332	294755	0	679080	0	0	990875
3-Tridecanol	10289-68-6	C13H28O	245449	260119	169785	0	333276	368285	0	504469
3-Dodecanol	10203-30-2	C12H26O	143979	152326	0	177259	196746	194113	336630	263241
2-Pentanol, 3-chloro-2-methyl-	74685-49-7	C6H13ClO	0	0	0	1074538	0	0	0	0
1-Hexanol, 3-methyl-	13231-81-7	C7H16O	255183	228557	249730	254875	193979	0	0	0
1,2-Cyclopentanediol, 3-methyl-	27583-37-5	C6H12O2	0	216361	0	0	0	0	0	0
3-Cyclopentyl-1-propanol	767-05-5	C8H16O	204243	0	0	297673	319446	346642	275222	272461
Cyclohexanepropanol-	1124-63-6	C9H18O	0	0	0	0	752805	0	0	0
Benzenemethanol, 3,5-dimethyl-	27129-87-9	C9H12O	0	0	200475	0	0	0	0	0
2-Isopropyl-5-methyl-1-heptanol	91337-07-4	C11H24O	0	0	0	0	0	1636570	0	0
1-Pentanol, 2-ethyl-4-methyl-	106-67-2	C8H18O	4359218	0	4359182	3649375	0	6311012	0	5356417
1-Hexanol, 2-ethyl-2-propyl-	54461-00-6	C11H24O	0	0	0	0	0	0	682758	344557
1-Pentanol, 2-ethyl-	27522-11-8	C7H16O	0	0	235849	0	0	0	0	0
2-Octyn-1-ol	20739-58-6	C8H14O	0	0	0	0	507832	0	180483	0
Cyclopropanemethanol, a-methyl-a-propyl-	24230-08-8	C8H16O	1184469	0	2293688	0	0	0	0	0
Cyclohexanol, 2-(1,1-dimethylethyl)-	13491-79-7	C10H20O	0	0	955527	0	0	0	0	0
2-Pentadecyn-1-ol	2834-00-6	C15H28O	1065866	2155035	0	891283	362634	1555192	1002535	1219444
1,3-Propanediol, 2-dodecyl	10395-09-2	C15H32O2	0	142463	0	391065	249121	241874	355640	0
Propanoic acid, 2-hydroxy-2-methyl-, methyl ester	2110-78-3	C5H10O3	0	0	0	0	520920	0	0	0
Methyl 2-hydroxydecanoate	71271-24-4	C11H22O3	0	0	0	0	0	0	0	552957
2-Methyl-5-octyn-4-ol	60657-70-7	C9H16O	0	149217	0	0	0	0	0	0
2-Methyl-5-nonanol	29843-62-7	C10H22O	0	0	0	0	0	0	925597	0
3-Hexanol, 2-methyl-	617-29-8	C7H16O	0	0	0	0	0	505368	0	375700
2-Decyn-1-ol	4117-14-0	C10H18O	591111	0	862423	550233	395964	294534	330189	0
2-Propylcyclohexanol	90676-25-8	C9H18O	160524	194587	200660	180856	0	157965	0	139665
Cyclohexan-1-ethanol, 1-hydroxymethyl-	3187-28-8	C9H18O2	0	733620	144987	0	0	0	0	150473
2,5-Hexanediol, 2,5-dimethyl-	110-03-2	C8H18O2	392850	0	0	0	353472	0	0	0
2,4-Pentanediol	625-69-4	C5H12O2	0	0	0	0	0	0	616916	0
Cyclohexanol, 2,4-dimethyl-	69542-91-2	C8H16O	744938	5639190	839812	461235	1514261	822243	4484667	6003019
4-Heptanol, 2,4-dimethyl-	19549-77-0	C9H20O	1047295	1248621	1397266	1812124	1717778	1620596	0	0
3-Octanol, 2,3-dimethyl-	19781-10-3	C10H22O	281440	399980	301148	324552	475595	956174	0	402776
3-Hexanol, 2,3-dimethyl-	4166-46-5	C8H18O	0	0	0	0	0	368426	0	0
3-Pentanol, 2,3,4-trimethyl-	3054-92-0	C8H18O	0	0	0	0	0	335588	275804	349030
2,3,4-Trimethyl-1-pentanol	6570-88-3	C8H18O	0	0	0	403087	0	0	0	0
3-Hexanol, 2,2-dimethyl-	4209-90-9	C8H18O	0	0	0	0	0	315094	0	0
2,2,4-Trimethyl-3-pentanol	5162-48-1	C8H18O	0	0	0	0	356946	0	0	0
3-Pentanol, 2,2,4,4-tetramethyl-	14609-79-1	C9H20O	0	0	0	0	0	0	157905	279892
1,3-Cyclobutanediol, 2,2,4,4-tetramethyl-	3010-96-6	C8H16O2	2200498	1112880	0	1501483	1024316	830960	127282	79896
1-Octyn-3-ol	818-72-4	C8H14O	0	0	0	0	0	187514	0	0
n-Pentadecanol	629-76-5	C15H32O	18232381	24101021	13086074	29122376	56864583	54466710	38116732	65911042
1-Dodecyn-4-ol	74646-36-9	C12H22O	0	0	0	392703	571528	0	861698	0
1-Hydroxycyclohexanecarboxylic acid	1123-28-0	C7H12O3	0	0	0	94679	133686	209935	110584	148488
Tricyclo[4.3.1.1(3,8)]undecan-1-ol	31061-64-0	C11H18O	0	0	0	0	948241	560446	0	1000390
1-Hexyn-3-ol	105-31-7	C6H10O	0	0	0	0	698343	0	0	0
1-Decyn-4-ol	27907-00-2	C10H18O	0	313224	0	0	0	0	0	0
1-Phenylcyclohexanol	1589-60-2	C12H16O	771289	1117925	0	630156	2163905	1974831	1207728	2265458
11-Hexadecyn-1-ol	65686-49-9	C16H30O	0	0	0	0	0	0	0	462956
10-Dodecyn-1-ol	69221-99-4	C12H22O	0	0	0	0	0	0	738838	0
1,2-Decanediol	1119-86-4	C10H22O2	0	458771	433523	0	0	317727	0	0
1,2,3-Butanetriol	4435-50-1	C4H10O3	0	1477788	0	0	0	0	0	0
Inositol, 1-deoxy-	62076-18-0	C6H12O5	0	0	0	827408	0	2091649	0	0
1,14-Tetradecanediol	19812-64-7	C14H30O2	0	0	0	759509	654192	0	0	0
1,12-Dodecanediol	5675-51-4	C12H26O2	0	0	0	0	0	950744	0	0
1,10-Decanediol	112-47-0	C10H22O2	0	742257	0	0	0	182269	0	0
1,3-Propanediol, 2-(hydroxymethyl)-2-methyl-	77-85-0	C5H12O3	0	0	0	0	0	0	0	1317508
1-Pentylcyclopentanol	194800-16-3	C10H20O	0	484600	0	438100	439514	426645	0	405140
1-Heptanol, 2,4-dimethyl-, (R,R)-(+)-	18450-73-2	C9H20O	0	0	337397	0	0	0	0	0
2-Octanol, (R)-	5978-70-1	C8H18O	0	547225	0	461034	0	0	404667	0
(R)-(-)-2-Pentanol	31087-44-2	C5H12O	238818	0	0	0	0	0	0	0
2-Hexanol, (R)-	26549-24-6	C6H14O	0	302513	0	0	0	0	0	0
2-Butanol, (R)-	14898-79-4	C4H10O	0	0	0	0	1878596	0	2129004	0
meso-3,4-Hexanediol	22520-39-4	C6H14O2	0	0	0	0	0	0	0	184309
5-exo-norbornenol	2890-98-4	C7H10O	0	0	0	0	0	421554	0	0
2-Propanol, 1,1'-[(1-methyl-1,2-ethanediyl)bis(oxy)]bis-	1638-16-0	C9H20O4	0	0	0	0	0	0	0	196057
Z-2-Dodecenol	69064-36-4	C12H24O	0	0	0	0	406317	0	0	0
2-Undecenal	2463-77-6	C11H20O	243677688	266503423	233179551	258225181	211045570	185496951	158380273	131413830
4-Heptenal	62238-34-0	C7H12O	0	0	0	0	0	0	353545	0
2,4-Undecadienal	13162-46-4	C11H18O	40190126	42479022	45331588	36469198	0	30082239	0	0
2,4-Decadienal	2363-88-4	C10H16O	0	285463	0	0	0	179478	0	0
cis-Undec-4-enal	68820-32-6	C11H20O	0	425251	0	0	462062	1577025	0	497762
cis-Dodec-5-enal	68820-33-7	C12H22O	0	0	0	846663	0	0	0	0
cis-4-Decenal	21662-09-9	C10H18O	9142592	51343948	15420046	23417831	10171581	8740192	7973828	4224735
2,4-Nonadienal, (E,E)-	5910-87-2	C9H14O	0	0	0	32479472	28424331	28551025	17007620	21648761
9,12-Octadecadienal	26537-70-2	C18H32O	618119	396190	0	0	0	369096	435809	0
8-Hexadecenal, 14-methyl-, (Z)-	60609-53-2	C17H32O	382173	628644	262158	645698	0	0	779664	1989732
Non-8-enal	39770-04-2	C9H16O	0	1729174	0	0	1429114	0	0	0
8,11-Heptadecadienal, (8Z,11Z)-	56797-42-3	C17H30O	0	0	0	0	467392	0	0	0
(Z,Z)-3,6-Nonadienal	21944-83-2	C9H14O	709663	210240	0	0	0	0	0	0
2-Hexenal, 2-ethyl-	645-62-5	C8H14O	4558690	6263684	3728892	2982737	4987773	3776560	3718035	7755467
2-Tridecenal, (E)-	7069-41-2	C13H24O	3029139	3467619	2457214	3769919	3094412	3112758	2165068	3310282
(E)-Hexadec-2-enal	22644-96-8	C16H30O	7759061	12178537	6051924	10404293	19363342	17962935	13576065	24697983
3-(2-Cyclopenten-1-yl)propanal	64504-73-0	C8H12O	0	0	0	0	830666	0	0	0
2-Heptenal, (Z)-	57266-86-1	C7H12O	42867231	0	0	41006385	37238750	38388515	0	0
2,6-Dodecadien-1-al	21662-13-5	C12H20O	9011334	10751167	7217005	429235	12264825	12673066	10251702	11127191
2,4,6-Octatrienal	17609-31-3	C8H10O	0	0	191591	0	0	0	0	0
Acetic acid, 3-methyl-6-oxo-hex-2-enyl ester	27872-59-9	C9H14O3	0	0	0	0	0	0	0	163041
9-Tetradecenal, (Z)-	53939-27-8	C14H26O	0	0	0	0	0	0	0	6056063
7-Tetradecenal, (Z)-	65128-96-3	C14H26O	3084939	0	2605321	3561929	3867127	3962872	4160225	0
2-Decenal, (Z)-	2497-25-8	C10H18O	1034490	0	0	0	0	0	0	0
13-Octadecenal, (Z)-	58594-45-9	C18H34O	1111548	11229853	651760	1971309	4833994	31953952	3746388	7148672
trans-Undec-4-enal	68820-35-9	C11H20O	388518	725264	0	0	41302548	0	475805	27528856
cis,cis-7,10,-Hexadecadienal	56829-23-3	C16H28O	2073092	765952	1274964	279081	1088096	583305	872739	2488553
5-Nonenal, (E)-	2277-18-1	C9H16O	424691	543886	695363	401056	0	359654	297367	277060
4-Ethyl-2-hexynal	71932-97-3	C8H12O	0	1014447	0	621278	242430	508827	268172	0
Thiazole-4-carboxaldehyde	3364-80-5	C4H3NOS	398660	473668	522364	377741	0	292563	446673	311584
2-Propenal, 3-(4-methylphenyl)-	1504-75-2	C10H10O	270260	0	0	0	0	0	0	0
5-Ethyl-2-furaldehyde	23074-10-4	C7H8O2	838605	1209042	1420051	1109018	879277	719974	375336	646279
Hexanal, 5-methyl-	1860-39-5	C7H14O	754655	474744	787313	416316	347753	440453	308391	514308
5-Methyl-1-propyl-1H-pyrazole-4-carbaldehyde	890652-02-5	C8H12N2O	111216	157398	0	0	88877	125521	101144	0
5-Hexyl-2-furaldehyde	7011-80-5	C11H16O2	1893407	3219447	2497804	2920298	2794457	2341103	1965431	2356320
Hexanal, 5,5-dimethyl-	55320-58-6	C8H16O	543042	0	0	0	0	0	0	0
Benzaldehyde, 4-fluoro-3-hydroxy-	103438-85-3	C7H5FO2	0	0	0	0	0	55391	0	0
3-Thiophenecarboxaldehyde	498-62-4	C5H4OS	2604170	3375666	3069817	0	1748970	1532025	2950146	2511029
3-Furaldehyde	498-60-2	C5H4O2	106743	132817	146425	0	96856	0	0	0
Pentanal, 3-(hydroxymethyl)-4,4-dimethyl-	56805-31-3	C8H16O2	0	0	0	0	0	0	523927	0
Hexanal, 2-ethyl-	123-05-7	C8H16O	0	0	3427009	1998621	0	0	1296517	0
2-n-Butylacrolein	1070-66-2	C7H12O	387672	420150	332544	0	198833	201092	0	538834
2-Pyridinecarboxaldehyde	1121-60-4	C6H5NO	394943	0	0	0	0	0	249684	330397
13-Methyltetradecanal	75853-51-9	C15H30O	19688455	33987283	13747560	43809029	37364681	48614988	39635477	72842279
(E)-Tetradec-2-enal	51534-36-2	C14H26O	2325811	2431412	1608010	2621188	2658282	3026514	2227931	3650512
trans-1-Phenyl-1-pentene	16002-93-0	C11H14	0	263402	285915	0	0	0	193529	185174
Benzene, 1-pentenyl-	826-18-6	C11H14	225429	0	0	207751	211454	214374	0	0
Benzene, 4-ethenyl-1,2-dimethyl-	27831-13-6	C10H12	319094	117930	0	490619	263292	180758	215910	223451
Benzene, 1-octenyl-	29518-72-7	C14H20	0	0	198687	0	471522	504847	0	0
Benzene, 1-ethenyl-4-methyl-	622-97-9	C9H10	0	0	0	322778	0	0	331916	0
Benzene, 1-ethenyl-3-methyl-	100-80-1	C9H10	352885	380212	0	0	305377	299221	0	0
Benzene, (2-methyl-1-propenyl)-	768-49-0	C10H12	322934	0	0	0	0	0	214486	327977
1-Cyclopentenylphenylmethane	15507-35-4	C12H14	0	0	0	0	0	208244	0	0
Benzene, 1-heptenyl-	829-99-2	C13H18	0	0	0	0	0	273688	0	0
Benzene, 1,4-bis(1-methylethenyl)-	1605-18-1	C12H14	0	0	0	0	0	67367	101361	0
Benzene, heptyl-	1078-71-3	C13H20	0	157487	243651	264907	327805	342339	292394	347318
Ethaneperoxoic acid, 1-cyano-1-(2-methylphenyl)ethyl ester	58422-67-6	C12H13NO3	177215	0	0	128943	0	0	0	0
Benzene, octyl-	2189-60-8	C14H22	0	302688	0	0	0	503225	391914	497574
Benzene, pentyl-	538-68-1	C11H16	2114622	2975949	2593056	1764181	2276841	2207780	2067226	1834840
Carbonic acid, phenyl propyl ester	13183-16-9	C10H12O3	0	0	0	0	0	0	0	467027
Benzene, undecyl-	6742-54-7	C17H28	124924	152483	0	189949	286745	355087	248721	330818
Benzene, dodecyl-	123-01-3	C18H30	161243	192758	0	258588	1061697	1438673	402376	1090260
Norpipanone	561-48-8	C23H29NO	0	386861	0	0	150688	0	0	0
Naphthalene-2-sulfonamide	1576-47-2	C10H9NO2S	0	299061	0	213938	5292486	838730	0	0
Naphthalene, 1-ethyl-1,2,3,4-tetrahydro-	13556-58-6	C12H16	0	0	0	0	0	214211	0	0
Benzenemethanol, 2-chloro-a-[[(1-methylethyl)amino]methyl]-	3811-25-4	C11H16ClNO	0	0	0	0	0	0	0	229288
Hydroxylamine, O-(phenylmethyl)-	622-33-3	C7H9NO	0	0	0	0	0	0	108625	0
Carbamic acid, methyl-, m-(1-methylbutyl)phenyl ester	2282-34-0	C13H19NO2	0	0	154089	0	0	0	0	0
Benzene, hexyl-	1077-16-3	C12H18	324780	381508	295593	336454	400391	451005	365267	428770
1,3-Benzenediol, 5-pentyl-	500-66-3	C11H16O2	0	184287	0	124681	0	0	0	0
Carbonic acid, butyl phenyl ester	4824-76-4	C11H14O3	0	0	0	0	325080	0	0	0
Benzene, n-butyl-	104-51-8	C10H14	2634807	3196961	3411340	2088612	2329112	2362816	1941507	1678228
Bufexamac	2438-72-4	C12H17NO3	0	547080	0	0	0	0	0	0
Allyl phenoxyacetate	7493-74-5	C11H12O3	331048	0	0	341975	359028	266147	0	0
Benzene, propyl-	103-65-1	C9H12	2048703	2409032	3196462	1814169	1559659	1630221	1794360	1470800
Benzoyl bromide	618-32-6	C7H5BrO	0	0	0	0	0	130240	0	0
Benzeneacetic acid, a-oxo-, methyl ester	15206-55-0	C9H8O3	0	234827	0	0	0	0	0	1384496
Benzoyl fluoride	455-32-3	C7H5FO	0	62853	0	0	0	0	0	0
Cyclooctane, phenyl-	16538-85-5	C14H20	255509	417962	0	292675	0	0	433074	608085
Methanamine, N-(phenylmethylene)-	622-29-7	C8H9N	0	0	0	0	0	156642	0	122891
Benzyl alcohol, a-(1-(dimethylamino)ethyl)-	17605-71-9	C11H17NO	0	0	0	0	1444487	0	0	0
N,N'-Dibenzylideneethylenediamine	104-71-2	C16H16N2	0	146282	146497	0	280327	136465	0	0
4-Methoxyformanilide	5470-34-8	C8H9NO2	0	0	0	201825	0	0	0	0
2-Amino-4-acetamino anisole	6375-47-9	C9H12N2O2	539132	708763	480325	459250	879387	797999	997504	1123222
5,8-Dimethyl-1,2,3,4-tetrahydro-1-naphthol	32820-12-5	C12H16O	0	0	0	0	0	0	109661	0
Benzenamine, 4-butyl-	104-13-2	C10H15N	0	0	0	0	335209	0	0	0
1,1'-Biphenyl, 4-(1-methylethyl)-	7116-95-2	C15H16	0	0	0	0	0	114266	0	0
Phenol, 4-ethoxy-	622-62-8	C8H10O2	594090	0	0	0	0	0	0	0
Benzene, 1-ethyl-4-methyl-	622-96-8	C9H12	507809	533657	598392	0	456246	461634	0	670247
Resorcinol, 4-pentyl-	533-24-4	C11H16O2	388990	430637	0	0	0	0	0	0
p-tert-Octylresorcinol	28122-52-3	C14H22O2	0	0	0	0	0	0	56876	0
4-Methylphthalaldehyde	15158-36-8	C9H8O2	705864	0	0	828747	724713	0	511733	594767
Benzyl isobutyl ketone	5349-62-2	C12H16O	323036	0	0	0	355536	0	0	0
Naphthalene, 1,2-dihydro-4-methyl-	4373-13-1	C11H12	0	0	0	0	0	84949	0	0
4-N-Hexylaniline	33228-45-4	C12H19N	123628	0	0	0	0	0	0	0
Phenol, 4-cyclohexyl-	1131-60-8	C12H16O	0	0	739083	1047869	0	0	0	0
Benzaldehyde, 4-propyl-	28785-06-0	C10H12O	0	904874	917162	0	0	745228	0	0
Benzene, 1-methyl-4-(phenylmethyl)-	620-83-7	C14H14	0	0	0	0	81232	0	85488	0
Benzenebutanol	3360-41-6	C10H14O	0	130555	0	0	0	0	0	0
4-Hexylbenzaldehyde	49763-69-1	C13H18O	331209	480228	230336	499291	1658467	0	641849	834525
1H-Indene, 2,3-dihydro-4,7-dimethyl-	6682-71-9	C11H14	0	81904	0	0	0	0	85838	0
1H-Indene, 4,7-dimethyl-	6974-97-6	C11H12	0	0	0	0	0	390481	0	0
4,4'-Dimethylbiphenyl	613-33-2	C14H14	142085	0	0	0	0	0	0	264335
Indano[2,1-d]1,3-dioxane,	102688-70-0	C11H12O2	0	0	0	0	0	0	730750	0
Benzene, 1-chloro-3-(chloromethyl)-	620-20-2	C7H6Cl2	0	123114	0	130802	0	0	0	0
3-Methoxy-5-pentylphenol	41408-15-5	C12H18O2	0	358811	226108	193657	0	0	0	0
1,1'-Biphenyl, 3-methyl-	643-93-6	C13H12	0	87960	0	103797	401662	396675	0	449629
Amphetamine-3-methyl	588-06-7	C10H15N	0	0	0	16346387	0	0	0	0
1H-Indene, 3-methyl-	767-60-2	C10H10	59669	0	87087	0	0	0	0	0
3-Fluoro-para-anisaldehyde	351-54-2	C8H7FO2	447434	0	121611	0	0	0	430770	573320
Furan, 3-phenyl-	13679-41-9	C10H8O	580586	0	342742	516108	469026	0	539343	499611
3,5-Dihydroxybenzamide	3147-62-4	C7H7NO3	0	0	0	0	0	182902	0	0
Benzene, 1,2-dichloro-4-methyl-	95-75-0	C7H6Cl2	0	0	193699	0	0	0	0	0
3,3'-Dimethylbiphenyl	612-75-9	C14H14	0	0	0	207132	0	0	254559	0
Neostigmine	16088-19-0	C11H16N2O2	0	0	0	0	0	0	0	82466
3-(4-Hydroxyphenyl)propanal	20238-83-9	C9H10O2	5383286	1540022	5778320	4473763	3884974	1028475	904251	3643645
Phenol, 2-(2-methylpropyl)-	4167-75-3	C10H14O	694502	0	0	0	0	0	0	0
Naphthalene, 2-(1-methylethyl)-	2027-17-0	C13H14	212865	0	0	93232	287849	273858	256543	318920
Naphthalene, 2-ethyl-	939-27-5	C12H12	219445	0	0	0	177963	216582	0	328026
Benzaldehyde, 2-ethyl-	22927-13-5	C9H10O	360032	578775	506771	0	444935	367311	408718	368879
Phenol, 2-ethyl-4-methyl-	3855-26-3	C9H12O	2098493	192197	0	2814053	5818127	5186129	3114676	0
Phenol, 2-ethyl-4,5-dimethyl-	2219-78-5	C10H14O	512932	879632	488354	618281	572990	404532	388692	352070
o-Cyanobenzoic acid	3839-22-3	C8H5NO2	0	0	0	134596	0	0	0	0
2-Naphthalenethiol	91-60-1	C10H8S	0	0	0	0	0	0	0	353176
2-Methyl-6-propylphenol	3520-52-3	C10H14O	191917	258801	212883	95661	223106	198069	288764	0
2-Methylindene	2177-47-1	C10H10	298403	0	0	61115	0	0	0	0
2-n-Hexylphenol	3226-32-2	C12H18O	0	160617	0	0	106897	0	0	99338
Benzene, (methylenecyclopropyl)-	29817-09-2	C10H10	0	0	0	0	0	0	87798	0
Benzene, 1,3-dichloro-2-methyl-	118-69-4	C7H6Cl2	381616	0	0	0	0	332576	374443	0
Benzene, 1,4-dichloro-2-methyl-	19398-61-9	C7H6Cl2	0	104910	0	393858	923085	111534	725725	0
Benzene, 2,4-dichloro-1-(chloromethyl)-	94-99-5	C7H5Cl3	0	0	194786	0	0	0	0	0
Benzonitrile, 2,4,6-trimethyl-	2571-52-0	C10H11N	0	193442	0	0	0	0	0	0
2,4,5-Trichlorotoluene	6639-30-1	C7H5Cl3	0	84065	0	0	0	153492	0	0
Benzene, 1,2-dichloro-3-methyl-	32768-54-0	C7H6Cl2	224850	0	0	0	0	154693	0	0
Benzene, 1,2,4-trichloro-3-methyl-	2077-46-5	C7H5Cl3	224865	0	173644	96772	435226	125264	213863	260696
Naphthalene, 2,3,6-trimethyl-	829-26-5	C13H14	0	0	0	295091	178838	172499	224308	479751
Phenol, 2,3,5,6-tetramethyl-	527-35-5	C10H14O	0	0	663487	0	0	0	0	0
Phenol, 2,3,4,6-tetramethyl-	3238-38-8	C10H14O	0	0	0	0	0	535581	0	479155
2-(4-Fluorophenyl)-N-(3-methoxybenzyl)ethanamine	355382-50-2	C16H18FNO	0	91096	0	0	0	0	0	0
2-(2-Hydroxyphenoxy)-1-phenylethanol	328104-89-8	C14H14O3	0	0	0	0	0	87038	0	0
2-[(2-Fluorobenzyl)amino]-2-methyl-1-propanol	25452-22-6	C11H16FNO	336362	375932	0	0	0	593005	0	313720
1H-Indene, 1-ethylidene-	2471-83-2	C11H10	0	0	0	0	0	2430078	0	0
1(2H)-Naphthalenone, 3,4-dihydro-	529-34-0	C10H10O	0	0	0	0	372248	0	0	0
1H-Indene, 1-chloro-2,3-dihydro-	35275-62-8	C9H9Cl	0	0	0	0	0	237621	0	0
1H-Indene, 1-methyl-	767-59-9	C10H10	0	50809018	0	515428	46467129	80809	0	0
1-Methyl-2-phenylcyclopropane	3145-76-4	C10H12	0	0	0	0	0	0	146851	0
Benzene, 1-methyl-2-[(4-methylphenyl)methyl]-	21895-17-0	C15H16	0	0	0	0	137900	0	0	0
2-Pentanone, 1-phenyl-	6683-92-7	C11H14O	819141	743171	0	715952	0	0	0	0
Benzene, 1-propynyl-	673-32-5	C9H8	0	0	0	304438	0	0	0	0
1H-Inden-1-ol, 2,3-dihydro-2-methyl-	17496-18-3	C10H12O	927638	937735	1015942	793932	705331	678613	599679	558307
1-[(3-Fluorophenyl)sulfonyl]piperazine, N-acetyl	941087-82-7	C12H15FN2O3S	0	0	0	565477	0	0	0	0
Deprenyl	2323-36-6	C13H17N	0	0	0	1218442	0	0	0	0
Naphthalene, 1,7-dimethyl-	575-37-1	C12H12	781677	0	0	557339	736579	738314	0	1070433
Naphthalene, 1,6,7-trimethyl-	2245-38-7	C13H14	210850	158147	119226	289698	538631	445378	113589	0
1,4-Methanonaphthalen-9-one, 1,2,3,4-tetrahydro-	6165-88-4	C11H10O	0	0	121958	0	0	0	0	187574
1,4-Dihydronaphthalene	612-17-9	C10H10	1164172	488163	290354	375036	7761357	1515888	535667	35416738
Naphthalene, 1,4-dimethyl-	571-58-4	C12H12	0	0	0	0	0	339264	0	0
Naphthalene, 1,4,6-trimethyl-	2131-42-2	C13H14	0	0	0	0	0	0	329099	0
1,4,5,8-Tetramethylnaphthalene	2717-39-7	C14H16	0	0	0	0	149443	104286	0	0
Benzene, 1,3-bis(1,1-dimethylethyl)-	1014-60-4	C14H22	61745	0	0	0	0	0	67258	186687
1H-Indene, 2,3-dihydro-1,3-dimethyl-	4175-53-5	C11H14	0	0	0	260120	206205	0	0	0
Naphthalene, 1,2-dihydro-	447-53-0	C10H10	0	0	0	18797235	0	33045853	155934033	0
1,2,3,4-Tetrahydro-2-naphthol	530-91-6	C10H12O	43495165	192826	218409	0	344535	0	413878	635414
1-Naphthalenol, 1,2,3,4-tetrahydro-	529-33-9	C10H12O	0	0	0	2061853	0	0	0	0
1,1'-Biphenyl, 2,2',5,5'-tetramethyl-	3075-84-1	C16H18	515988	275894	0	653826	858378	0	1128354	924675
Sulfone, dichloromethyl m-(trifluoromethyl)benzyl	15894-29-8	C9H7Cl2F3O2S	0	0	0	0	0	0	0	113349
Urea, N-(4-chlorophenyl)-N'-methyl-	5352-88-5	C8H9ClN2O	0	0	0	0	0	0	0	168194
1-(1,2-Dimethoxypropyl)-4-methoxybenzene	138169-72-9	C12H18O3	0	0	149139	0	0	0	0	0
Cyclopropane, 2-bromo-1-methyl-1-phenyl-	55091-64-0	C10H11Br	0	0	0	0	0	0	0	333146
Toloxatone	29218-27-7	C11H13NO3	0	0	0	0	0	356317	0	0
Ethylamine, 2-((p-bromo-a-methyl-a-phenylbenzyl)oxy)-N,N-dimethyl-	3565-72-8	C18H22BrNO	0	0	0	234621	0	0	0	0
4-(7-Methyloctyl)phenol	24518-48-7	C15H24O	0	233400	0	0	0	0	0	0
Cycloprop[a]indene, 1,1a,6,6a-tetrahydro-	15677-15-3	C10H10	90242	97808	91285	87786	90327	106386	0	88955
Benzaldehyde, 4-butyl-	1200-14-2	C11H14O	0	190500	0	146325	0	163880	0	185163
Mefruside	7195-27-9	C13H19ClN2O5S2	0	0	133660	0	0	283712	0	115500
1H-Indene-1,3(2H)-dione	606-23-5	C9H6O2	0	137768	110355	128089	131622	0	115809	0
N,N'-Ethylenebis-acrylamide	2956-58-3	C8H12N2O2	360025	367645	0	335454	390705	492218	0	0
Acetamide, N-2-propenyl-	692-33-1	C5H9NO	0	0	0	0	0	853453	0	0
2-Propenamide, N-[2-(dimethylamino)ethyl]-	925-76-8	C7H14N2O	418347	0	0	0	0	0	0	0
6-exo-Methylbicyclo[2.2.1]hept-2-ene-5-endo-carboxylic acid	4397-23-3	C9H12O2	0	159567	0	0	0	0	0	0
Dihydroxyacetic acid	563-96-2	C2H4O4	0	0	0	0	0	757042	0	0
Ethanediamide, n-dodecyl-N'-(2-thiazolyl)-	296245-21-1	C17H29N3O2S	0	0	0	0	0	0	0	236501
2-Methylbutanoic anhydride	1468-39-9	C10H18O3	222074	0	0	171995	141458	121765	0	0
Propanamide, 2-methyl-	563-83-7	C4H9NO	676025	0	0	0	0	0	0	2852676
Propanoic acid, 2-methyl-, anhydride	97-72-3	C8H14O3	208221	0	0	180830	296640	0	0	310876
Acetic acid, ethoxy-	627-03-2	C4H8O3	0	0	0	0	0	0	227777	0
Acetic acid, (acetyloxy)-	13831-30-6	C4H6O4	1725787	0	0	0	0	0	0	5952584
Diacetyl sulphide	3232-39-1	C4H6O2S	0	101436978	0	0	0	100766480	0	0
Caprylic anhydride	623-66-5	C16H30O3	0	0	0	0	0	2767847	131873	0
t-Butyl cyclohexaneperoxycarboxylate	20396-49-0	C11H20O3	0	0	435603	0	0	0	0	0
2,2-Dimethylpropanoic anhydride	1538-75-6	C10H18O3	0	0	693151	168932	153804	377311	0	0
Methyltartronic acid	595-98-2	C4H6O5	340100	0	0	0	0	0	496016	0
Butanedioyl dihydrazide	4146-43-4	C4H10N4O2	0	182166	0	0	0	0	222512	0
Decanoic anhydride	2082-76-0	C20H38O3	0	0	150951	0	92468	0	0	0
L-Glutamine tert-butyl ester	41444-88-6	C9H18N2O3	0	364169	1068680	0	895903	0	0	0
Butanoic acid, anhydride	106-31-0	C8H14O3	1065096	401925	0	532151	0	0	0	0
2-OXOPROPIONAMIDE	631-66-3	C3H5NO2	9213091	8246527	0	5669945	7479547	8054414	8590312	13327759
Propanoic acid, anhydride	123-62-6	C6H10O3	0	0	0	1762299	2105136	0	0	0
N-Isopropyl-1-piperazineacetamide	39890-42-1	C9H19N3O	0	0	0	222062	0	288702	0	0
dl-Aspartic acid, N-acetyl-	2545-40-6	C6H9NO5	0	0	0	0	0	0	964972	0
Propanamide, N-ethyl-	5129-72-6	C5H11NO	669793	0	0	0	476547	766843	641395	1592569
Cyclobutylamine, N-acetyl-	61771-98-0	C6H11NO	0	0	0	0	0	0	0	2013154
N,N,O-Triacetylhydroxylamine	17720-63-7	C6H9NO4	0	0	0	111772394	0	0	639126	0
Acetamide, N-(cyanomethyl)-	4814-80-6	C4H6N2O	0	0	0	0	0	1294305	0	0
L-Isoleucine, ethyl ester	921-74-4	C8H17NO2	0	267008	0	510220	647569	0	0	0
L-Leucine, ethyl ester	2743-60-4	C8H17NO2	0	197082	0	314516	404021	289240	339082	0
L-Alanine, 3-sulfo-	498-40-8	C3H7NO5S	0	0	1360298	0	639150	0	0	0
dl-Alanyl-l-alanine	59247-16-4	C6H12N2O3	0	0	10131799	0	0	0	0	0
Rugulosuvine	82597-82-8	C20H19N3O2	0	0	122850	0	0	0	0	0
3,4-Dimethyldihydrofuran-2,5-dione	7475-92-5	C6H8O3	0	279462	0	0	0	0	0	0
Propanedioic acid, oxo-, bis(1-methylethyl) ester	73972-39-1	C9H14O5	0	0	0	0	1240607	0	0	0
Acetamide, 2-cyano-	107-91-5	C3H4N2O	1070670	0	0	0	0	0	0	0
2-Furamide	609-38-1	C5H5NO2	0	0	839589	0	0	0	0	0
Proline, 3,4-didehydro-	3395-35-5	C5H7NO2	0	0	507003	0	0	0	0	0
2,2,4-Trimethyl-1,3-pentanediol diisobutyrate	6846-50-0	C16H30O4	583575	3437139	958399	2975654	741925	3896337	5570020	938286
Nonanohydrazide	3338-51-0	C9H20N2O	6421191	8114323	10647716	7750540	9074327	7307133	6128821	5769143
Crotyl methacrylate	7376-45-6	C8H12O2	0	216430	0	0	0	0	0	0
Cyclopentanecarboxylic acid, ethenyl ester	16523-06-1	C8H12O2	299697	0	0	0	0	0	0	0
2-Propene-1,1-diol, diacetate	869-29-4	C7H10O4	328285	0	0	0	0	0	0	0
Sorbic acid vinyl ester	42739-26-4	C8H10O2	0	0	0	203949	325815	148358	0	239526
Myristic acid vinyl ester	5809-91-6	C16H30O2	0	381418	0	461517	656776	686188	596942	957598
Phosphoric acid, dimethyl 1-propenyl ester	55712-50-0	C5H11O4P	568627	0	0	492836	0	0	0	0
2-Propenoic acid, 2-methyl-, ethenyl ester	4245-37-8	C6H8O2	5526360	0	0	0	0	0	0	0
n-Caproic acid vinyl ester	3050-69-9	C8H14O2	37697100	56587237	8950048	0	32982941	4310669	60316974	41326119
Cyclohexanecarboxylic acid, ethenyl ester	4840-76-0	C9H14O2	856631	1231222	0	0	0	664598	0	1649175
2-Propenoic acid, ethenyl ester	2177-18-6	C5H6O2	0	0	860580	0	0	0	183517	0
2-Propenoic acid, oxiranylmethyl ester	106-90-1	C6H8O3	0	0	0	0	279977	0	0	0
2-Propenoic acid, 2-propynyl ester	10477-47-1	C6H6O2	0	323469	0	0	0	0	0	0
2-Ethoxyethyl acrylate	106-74-1	C7H12O3	0	0	0	858564	0	0	0	0
2-Propenoic acid, 2,2,3,3,4,4,5,5,6,6,7,7,8,8,8-pentadecafluorooctyl ester	307-98-2	C11H5F15O2	787039	898048	0	330517	0	0	0	0
1H,1H-Pentafluoropropyl acrylate	356-86-5	C6H5F5O2	0	0	0	0	0	144462	0	0
2-Butenoic acid, 2-propenyl ester	20474-93-5	C7H10O2	0	0	0	193443	0	0	0	0
Ethyl 9-hexadecenoate	54546-22-4	C18H34O2	6154806	8865439	9360760	19025901	14253092	11786614	7872162	23196601
Ethyl 9-decenoate	67233-91-4	C12H22O2	0	0	0	0	0	0	0	453949
Z,E-7,11-Hexadecadien-1-yl acetate	51607-94-4	C18H32O2	0	349241	0	0	0	0	0	0
4-(Prop-2-enoyloxy)octane	42928-87-0	C11H20O2	0	0	1050405	686699	459225	0	0	0
3-Nonenoic acid, ethyl ester	91213-30-8	C11H20O2	0	0	0	0	0	0	581511	148247
Vinyl trans-cinnamate	17719-70-9	C11H10O2	0	299364	368486	298386	304282	295949	456722	500536
2-Nonenoic acid, ethyl ester	17463-01-3	C11H20O2	0	0	0	0	0	0	551357	776048
Butanoic acid, 2-methyl-, 2-methyl-2-propenyl ester	83783-90-8	C9H16O2	0	2585394	0	0	0	0	0	167739
2-Heptenoic acid, ethyl ester, (E)-	54340-72-6	C9H16O2	442702	510918	409981	334800	318825	443059	900542	540970
3-Methyl-2-butenoic acid, 3-phenylpropyl ester	56500-48-2	C14H18O2	0	0	781735	0	0	0	0	0
Cinnamyl cinnamate	122-69-0	C18H16O2	0	0	0	0	0	0	210121	0
2-Propenoic acid, 2-(dimethylamino)ethyl ester	2439-35-2	C7H13NO2	0	0	0	555320	0	251772	0	0
1,3-Pentadien-2-ol, 4-methyl-, acetate	34645-17-5	C8H12O2	0	0	62006	0	0	0	0	0
2-Hexenoic acid, 2-hexenyl ester, (E,E)-	54845-28-2	C12H20O2	0	1675325	1227975	0	2970158	2731616	0	2623044
Butyl dimethyl phosphate	10463-06-6	C6H15O4P	0	0	0	0	183316	0	0	0
Phosphoric acid, dimethyl pentyl ester	55955-88-9	C7H17O4P	0	0	0	101236	0	0	0	0
Butane, 1,1',1''-[methylidynetris(oxy)]tris-	588-43-2	C13H28O3	0	98141	0	125807	0	0	0	0
4-Heptanol, acetate	5921-84-6	C9H18O2	0	0	0	0	0	677053	0	0
Acetic acid, oxo-, methyl ester	922-68-9	C3H4O3	0	0	0	0	0	0	1328770	0
Boronic acid, ethyl-, diethyl ester	53907-92-9	C6H15BO2	0	118692	0	0	0	0	0	0
Valeric acid, 2-tetrahydrofurylmethyl ester	5451-86-5	C10H18O3	0	0	0	637446	167994	148625	0	210482
Pentadecanoic acid, ethyl ester	41114-00-5	C17H34O2	1746559	1517244	1754523	3854069	3545949	3110496	1510511	6435153
Ethyl tridecanoate	28267-29-0	C15H30O2	0	0	0	0	0	0	0	499638
Heptadecanoic acid, ethyl ester	14010-23-2	C19H38O2	406160	579759	660370	1126992	1027214	747646	0	1382783
Formic acid, dodecyl ester	28303-42-6	C13H26O2	248649	0	6667133	384934	0	0	12838440	0
Methane, trimethoxy-	149-73-5	C4H10O3	238026	0	0	0	0	0	0	0
Ethyl cyanoacetate	105-56-6	C5H7NO2	0	0	0	0	0	0	264920	0
Carbonocyanidic acid, ethyl ester	623-49-4	C4H5NO2	0	0	665681	0	0	0	0	134920
Sulphuric acid dibutyl ester	625-22-9	C8H18O4S	0	0	0	0	0	0	0	769567
Heptyl methyl methylphosphonate	170275-60-2	C9H21O3P	0	0	0	0	0	0	71567	0
Cyclohexylmethyl formate	2888-49-5	C8H14O2	0	0	0	0	0	0	245127	0
Borinic acid, diethyl-, methyl ester	7397-46-8	C5H13BO	0	0	168908	0	0	0	0	0
Carbamodithioic acid, diethyl-, methyl ester	686-07-7	C6H13NS2	260364	378757	2135507	323064	4437231	2335435	1130041	1539302
Dicyclohexyl methylphosphonate	7040-53-1	C13H25O3P	203296	0	0	0	0	0	0	0
Butanoic acid, (tetrahydro-2-furanyl)methyl ester	2217-33-6	C9H16O3	318402	0	0	0	174898	482059	169965	0
Propanoic acid, 2,2-dimethyl-, 2,4-dinitrophenyl ester	57025-45-3	C11H12N2O6	0	0	0	0	0	136259	0	149388
2-Propynoic acid, methyl ester	922-67-8	C4H4O2	0	0	293458	0	0	177117	0	0
Phenyl beta	24552-27-0	C9H9ClO2	0	0	0	0	0	0	0	367710
2-Butenoic acid, ethyl ester, (E)-	623-70-1	C6H10O2	0	0	0	0	0	0	93504	0
n-Heptyl methylphosphonofluoridate	162085-82-7	C8H18FO2P	0	0	0	0	0	0	0	56338
L-Valine, ethyl ester	17431-03-7	C7H15NO2	1056986	945171	751381	2192657	0	1269268	1092758	1342949
4-Octanol, 7-methyl-, acetate	33933-81-2	C11H22O2	0	0	0	481641	0	0	416531	0
Methyl 5-[(4-fluorophenoxy)methyl]furan-2-carboxylate	402739-03-1	C13H11FO4	0	0	0	0	369545	0	0	0
Benzoic acid, 4-ethoxy-, ethyl ester	23676-09-7	C11H14O3	3332755	0	164300	758032	1096617	1494663	2224743	2131899
Pentanoic acid, 4-methyl-2-oxo-, methyl ester	3682-43-7	C7H12O3	0	0	0	0	0	299120	0	0
Butanoic acid, 3-methyl-2-oxo-, methyl ester	3952-67-8	C6H10O3	0	0	421549	0	0	0	0	0
1,2,4-Benzenetricarboxylic acid, 1,2-dimethyl ester	54699-35-3	C11H10O6	0	0	0	978353	0	257974	0	0
Cyclohexanol, 3,3,5-trimethyl-, acetate, cis-	24691-16-5	C11H20O2	0	0	0	0	0	147901	0	0
Ethyl 2-isocyanatopropionate	13794-28-0	C6H9NO3	0	0	0	0	258817	0	0	0
Tetradecanoic acid, 2-oxo-, methyl ester	55682-82-1	C15H28O3	0	368691	0	407324	332740	352153	0	1091748
Hexadecanoic acid, 2-oxo-, methyl ester	55836-30-1	C17H32O3	2968727	4113296	3493622	10082009	17181740	9998095	4962017	14357316
Octadecanoic acid, 2-oxo-, methyl ester	2380-18-9	C19H36O3	0	0	0	0	0	0	0	885845
Nonanoic acid, 2-oxo-, methyl ester	56275-54-8	C10H18O3	6655642	8724127	13621347	7971489	9348091	7269672	6317260	5583750
Hexanoic acid, 2-oxo-, methyl ester	6395-83-1	C7H12O3	0	605688	0	0	0	0	395556	0
1,2-Ethanediol, monoacetate	542-59-6	C4H8O3	523092	403548	455006	379295	328655	413203	498007	473019
2-Piperidinoethyl o-chlorobenzoate	298193-76-7	C14H18ClNO2	0	0	0	0	140372	0	0	0
Hexanoic acid, 1,1-dimethylpropyl ester	116423-69-9	C11H22O2	0	0	300367	0	0	0	0	0
2-Methylbenzyl benzoate	80716-36-5	C15H14O2	0	138923	0	0	0	0	0	0
2-Aminoethyl hydrogen sulfate	926-39-6	C2H7NO4S	0	0	166649	0	0	0	0	0
DL-Norvaline, ethyl ester	13893-43-1	C7H15NO2	0	0	0	0	1139480	0	0	0
DL-Norleucine, ethyl ester	39978-46-6	C8H17NO2	236855	0	167118	0	111254	0	0	111893
2,4-Dimethyl-3-pentanol acetate	84612-74-8	C9H18O2	0	0	312144	0	0	0	0	0
cis-7,cis-11-Hexadecadien-1-yl acetate	52207-99-5	C18H32O2	0	0	171106	0	0	0	0	0
L-Proline, ethyl ester	5817-26-5	C7H13NO2	0	131807	0	0	0	0	0	0
(Z)-Hex-3-enyl (E)-2-methylbut-2-enoate	67883-79-8	C11H18O2	0	305458	0	0	0	0	0	301317
1-Propene, 3,3'-oxybis-	557-40-4	C6H10O	0	0	0	540593	0	0	0	0
Divinyl sulfide	627-51-0	C4H6S	3445762	7176687	0	0	0	1455893	10114802	9285443
1-Propene, 3,3-diethoxy-	3054-95-3	C7H14O2	0	0	0	0	123253	0	0	0
1,3-Dioxolane, 4-[[(2-methoxy-4-octadecenyl)oxy]methyl]-2,2-dimethyl-	16725-41-0	C25H48O4	0	0	0	903614	0	0	0	0
2-Pentene, 5-(pentyloxy)-, (E)-	56052-85-8	C10H20O	0	0	0	0	230965	0	0	0
Propene, 3-tert-butoxy-2-(isopropoxymethyl)-	23230-88-8	C11H22O2	0	0	0	0	0	0	0	3592433
3-Methoxy-1-pentene	14092-18-3	C6H12O	0	0	0	100329	0	0	0	0
1,7-Octadiene, 3-methoxy-	20202-62-4	C9H16O	0	0	1911315	0	0	0	0	0
2-Pentene, 5-butoxy-, (E)-	54004-23-8	C9H18O	0	0	0	0	0	0	0	902110
2-Hexene, 1-(pentyloxy)-, (E)-	56052-82-5	C11H22O	0	5582225	0	0	0	0	0	0
2-Pentene, 1-ethoxy-4,4-dimethyl-	55702-60-8	C9H18O	12395085	10330190	11960495	0	8067369	6347174	0	5327420
2-Butene, 1,4-diethoxy-	7250-85-3	C8H16O2	258585	0	0	0	0	0	0	0
Dimethallyl ether	628-56-8	C8H14O	0	0	0	0	0	371088	0	0
Benzene, [(2-methylpropyl)thio]-	13307-61-4	C10H14S	2527896	5667436	2742191	5131380	6098919	3237241	2183648	6008155
Cyclohexane, ethoxy-	932-92-3	C8H16O	0	0	166372	510845	0	1334584	464510	753992
Monoisopropyl carbonotrithioate	68060-08-2	C4H8S3	0	0	543667	0	0	0	0	0
1,2-Propanediol, 3,3'-oxydi-, tetranitrate	20600-96-8	C6H10N4O13	0	0	321599	0	0	261431	275511	0
Pipazethate	2167-85-3	C21H25N3O3S	0	0	0	131673	0	151536	211316	0
Ether, tert-butyl isopropylidenecyclopropyl	24524-56-9	C10H18O	478637	617633	784979	367095	369802	220838	0	90076
Clofexamide	1223-36-5	C14H21ClN2O2	0	0	0	0	0	0	0	580194
1-(2-Aminopropoxy)-2-methoxyethane	1038338-13-4	C6H15NO2	0	0	0	2373318	0	0	0	0
Ethane, methoxy-	540-67-0	C3H8O	0	0	0	0	0	0	0	604107
Acetaldehyde, methoxy-	10312-83-1	C3H6O2	0	602981	0	0	0	0	0	0
Octane, 1,1'-oxybis-	629-82-3	C16H34O	199346	0	0	270737	283582	0	291003	271120
Benzene, (propylthio)-	874-79-3	C9H12S	0	0	85483	0	0	0	136989	0
Phenol, 2-[(1-methylpropyl)thio]-	29549-64-2	C10H14OS	0	0	0	0	0	395791	0	0
Benzene, (pentylthio)-	1129-70-0	C11H16S	0	0	454644	383176	0	357561	0	0
5-[(4-Chloro-2-nitrophenoxy)methyl]furan-2-carbaldehyde	438221-71-7	C12H8ClNO5	0	0	0	0	0	0	518887	0
Pyridine, 4-methoxy-	620-08-6	C6H7NO	0	0	0	0	0	0	253762	0
Benzaldehyde, 4-butoxy-	5736-88-9	C11H14O2	0	0	0	0	0	0	0	205359
3,3-Diethoxy-1-propyne	10160-87-9	C7H12O2	0	0	0	0	937972	330586	681493	1172091
2-Ethoxyethylamine	110-76-9	C4H11NO	0	0	0	0	0	0	1087311	0
Ethanol, 2-(1,1-dimethylethoxy)-	7580-85-0	C6H14O2	0	0	0	0	0	0	0	138582
Furan, 2-methoxy-	25414-22-6	C5H6O2	0	0	75458	0	0	0	0	0
Pentane, 2-methoxy-2,4,4-trimethyl-	62108-41-2	C9H20O	0	0	0	0	1978031	0	0	0
2-Methyl-1,6-dioxaspiro[4.4]nonane	5451-15-0	C8H14O2	0	305080	0	112264	0	0	0	0
2-Fluoro-5-methoxypyrimidine	62802-39-5	C5H5FN2O	0	0	0	0	0	0	0	587852
1,3-Dioxolane, 2-(1,1-dimethylethyl)-2-methyl-	6135-54-2	C8H16O2	0	158165	0	0	0	0	0	0
1-Methoxyadamantane	6221-74-5	C11H18O	0	0	0	254559	602140	332106	322956	0
Bicyclo[2.2.2]octane, 1-methoxy-4-methyl-	6555-95-9	C10H18O	3374058	0	0	0	0	0	0	0
Benzene, 1-methoxy-4-(methylthio)-	1879-16-9	C8H10OS	0	130228	0	0	0	0	0	0
Cyclohexane, 1,1'-(oxydi-2,1-ethanediyl)bis[4-methyl-	55044-32-1	C18H34O	0	145593	0	0	0	0	0	0
1,6-Dioxaspiro[4.5]decane-2-methanol	83015-88-7	C9H16O3	0	0	0	331115	176250	368395	398658	397847
Benzene, 1,4-diethoxy-	122-95-2	C10H14O2	0	518432	0	0	0	0	0	796120
Acetaldehyde, (phenylthio)-	66303-55-7	C8H8OS	169531	219047	274506	176096	185377	188992	0	0
Cyclohexane, [2-(pentyloxy)ethyl]-	54852-75-4	C13H26O	0	0	0	0	0	0	136049	0
9-Octadecene, 1,1-dimethoxy-, (Z)-	15677-71-1	C20H40O2	2937334	4393051	2713822	4784880	5606385	6316057	5648900	11244479
1-Propene, 3-propoxy-	1471-03-0	C6H12O	0	0	0	0	145690	0	0	0
Benzene, (1-methylpropoxy)-	10574-17-1	C10H14O	0	0	0	0	0	0	102687	0
Pyridine, 2-chloro-6-(2-furanylmethoxy)-4-(trichloromethyl)-	70166-48-2	C11H7Cl4NO2	1466945	175035	0	0	0	0	404066	175799
Trifluoroamine oxide	13847-65-9	F3NO	0	0	0	0	0	213014	102355	0
2-Heptene	592-77-8	C7H14	0	0	1475950	0	0	0	0	0
3-Heptene, 5-methyl-	13172-91-3	C8H16	638407	0	0	0	0	0	0	0
3-Hexene, 2,2-dimethyl-, (E)-	690-93-7	C8H16	0	0	903533	0	0	0	0	0
2,6-Octadiene, (E,E)-	18152-31-3	C8H14	0	0	0	0	0	0	0	1105187
1-Pentadecene	13360-61-7	C15H30	2260872	2859345	2031356	2504239	2678938	2964192	2493523	3701399
1-Nonene	124-11-8	C9H18	1158651	1292274	1415013	882945	958844	752950	0	0
1-Heptadecene	6765-39-5	C17H34	1517643	1518185	1227205	1410274	1720761	1785196	1442220	2401526
1,3-Pentadiene, (E)-	2004-70-8	C5H8	0	0	0	0	0	0	495261	0
1,3-trans,5-cis-Octatriene	40087-61-4	C8H12	465963	575612	800057	675786	576686	917417	924991	756986
Octatriene, 1,3-trans-5-trans-	33580-04-0	C8H12	0	0	0	0	0	0	124977	0
1,3,5-Hexatriene, 3-methyl-, (Z)-	24587-27-7	C7H10	0	0	728219	0	321985	0	0	0
3-Tridecene, (Z)-	41446-53-1	C13H26	0	502882	0	0	0	0	0	0
Bicyclo[4.1.0]hept-2-ene	2566-57-6	C7H10	304089	0	200285	0	286011	273745	0	0
Bicyclo[3.2.0]hept-2-ene, 2-methyl-	94122-58-4	C8H12	0	0	0	30791954	0	0	0	0
3-Octadecene, (E)-	7206-19-1	C18H36	2859538	2984322	3192074	2650389	0	0	0	0
Spiro[4.4]non-1-ene	873-12-1	C9H14	0	0	0	0	0	92759	0	0
1,3-Cyclopentadiene, 1-methyl-	96-39-9	C6H8	0	90761	95097	0	85833	0	0	0
Cyclopentane, 1-methyl-2-(2-propenyl)-, trans-	50746-53-7	C9H16	0	347709	0	269098	438321	0	285373	0
Cycloundecene(E)	13151-60-5	C11H20	0	0	154219	0	0	0	0	0
Cyclododecene	1501-82-2	C12H22	1440464	0	1744990	0	0	0	565367	2394563
Cyclohexene, 3-(3-methyl-1-butenyl)-, (E)-	56030-49-0	C11H18	1592413	1732454	1568399	0	961855	0	319683	1436155
Cyclohexene, 3-(1-hexenyl)-, (E)-	55976-11-9	C12H20	2129779	1167077	2688650	977637	1517674	1482416	776437	1301238
Cycloheptene, 1,2-dimethyl-	20053-89-8	C9H16	0	372679	318399	0	0	0	0	293135
Cyclopropene, 3,3-diethyl-	78578-86-6	C7H12	0	0	0	0	0	2919490	0	0
Cyclopropene	2781-85-3	C3H4	855209	0	763888	0	0	0	0	0
Cyclopropane, (R,R)-1-((Z)-hex-1'-enyl)-2-ethenyl-	77210-40-3	C11H18	0	0	0	0	0	0	0	256901
4-Decene, 4-methyl-, (E)-	60366-66-7	C11H22	0	556563	0	0	0	0	0	0
3-Decene, 2,2-dimethyl-, (E)-	55499-02-0	C12H24	0	0	0	0	0	0	1123542	0
9-Octadecyne	35365-59-4	C18H34	0	1367918	0	0	0	2039563	1595753	0
1-Undecene, 9-methyl-	74630-41-4	C12H24	867777	1228601	0	0	0	0	1363488	0
1-Decene, 9-methyl-	61142-78-7	C11H22	0	0	381240	0	379781	0	0	0
9-Eicosene, (E)-	74685-29-3	C20H40	0	1259962	0	0	0	0	0	0
1-Decene, 8-methyl-	61142-79-8	C11H22	0	778825	388727	0	0	523543	0	0
7-Hexadecene, (Z)-	35507-09-6	C16H32	835287	848583	0	0	704728	0	1098012	0
1-Octene, 7-methyl-	13151-06-9	C9H18	407440	0	0	0	571773	0	0	528062
6-Tridecen-4-yne, (E)-	74744-46-0	C13H22	2014355	11773624	1720470	2195616	3834318	16722073	1845115	3136207
1-Heptene, 6-methyl-	5026-76-6	C8H16	0	0	218371	0	168579	156562	130623	0
1,6-Heptadiene, 2-methyl-	13643-06-6	C8H14	0	0	0	2709105	0	0	0	0
1,3-Cyclohexadiene, 5-ethyl-	40085-08-3	C8H12	165811	267487	218843	219905	216933	136103	95418	115646
5-Pentylcyclohexa-1,3-diene	56318-84-4	C11H18	0	0	0	4819333	0	0	317916	143680
5-Undecen-3-yne, (Z)-	74744-30-2	C11H18	0	3846963	3291009	1438629	3696524	2769774	1938723	2576536
5-Undecene, 9-methyl-, (Z)-	74630-65-2	C12H24	0	0	2146851	0	3532762	0	0	0
5-Undecene, 7-ethenyl-	55976-07-3	C13H24	3768877	0	2838603	0	0	0	0	0
5-Undecene, 4-methyl-	143185-91-5	C12H24	0	0	2803099	0	0	0	0	0
5-Undecene, 3-methyl-, (Z)-	74630-64-1	C12H24	0	0	0	0	2707439	0	0	0
5-Undecene, 3-methyl-, (E)-	74630-67-4	C12H24	0	0	0	0	0	0	0	3176491
5-Octadecene, (E)-	7206-21-5	C18H36	0	0	0	0	0	1046833	742604	0
2-Heptene, 5-methyl-	22487-87-2	C8H16	284861	312372	437430	174487	0	0	0	0
1-Undecene, 5-methyl-	74630-38-9	C12H24	0	1150128	0	0	0	0	248118	0
1-Heptene, 5-methyl-	13151-04-7	C8H16	0	0	358490	0	0	0	0	587227
5-Eicosene, (E)-	74685-30-6	C20H40	0	0	0	0	0	0	0	7034688
4-Methylenecyclopentene	14548-32-4	C6H8	0	0	0	0	368809	0	0	0
4-Undecene, 9-methyl-, (Z)-	74630-56-1	C12H24	0	0	0	0	354420	0	0	0
4-Tridecen-6-yne, (Z)-	74744-42-6	C13H22	0	0	0	0	0	306596	269441	0
1-Hexene, 4-methyl-	3769-23-1	C7H14	1719455	0	0	0	0	0	0	0
4-Decen-6-yne, (E)-	13343-77-6	C10H16	0	430873	0	0	0	0	0	0
4-Decene, 2,2-dimethyl-, (E)-	55534-69-5	C12H24	0	3131453	0	1737404	0	3502634	6208900	4392240
4,6,8-Trimethylazulene	941-81-1	C13H14	0	0	0	0	0	0	0	409708
2,6-Octadiene, 4,5-dimethyl-	18476-57-8	C10H18	0	0	487590	0	126778	0	190713	167724
1-Pentene, 4,4-dimethyl-	762-62-9	C7H14	0	0	0	572415	953422	0	0	0
4,4-Dimethyl-1-hexene	1647-08-1	C8H16	0	0	237698	0	0	0	0	0
3-Ethyl-4-methyl-2-pentene	19780-68-8	C8H16	0	2354712	0	0	1838304	0	0	2047909
3-Heptene, 3-ethyl-	74764-46-8	C9H18	0	1971866	0	0	0	0	0	0
2-Pentene, 3-ethyl-2-methyl-	19780-67-7	C8H16	0	0	0	0	0	0	613972	0
3-Ethyl-2-methyl-1-heptene	19780-60-0	C10H20	272268	3266759	0	0	0	341797	0	0
Cyclopentene, 3-undecyl-	24828-58-8	C16H30	340642	0	0	0	0	473090	0	0
3-Undecen-5-yne, (E)-	74744-29-9	C11H18	0	0	0	0	0	1462060	0	0
3-Undecene, 9-methyl-, (E)-	74630-54-9	C12H24	0	0	0	0	1040267	924731	0	1821243
3-Hexadecene, (Z)-	34303-81-6	C16H32	0	0	0	0	0	981383	0	1342925
3-Octadecyne	61886-64-4	C18H34	321210	2289431	0	0	0	0	0	0
1,4-Heptadiene, 3-methyl-	1603-01-6	C8H14	0	568402	0	0	0	0	0	0
3-Hexene, 2,2,5,5-tetramethyl-, (Z)-	692-47-7	C10H20	593712	0	0	0	0	0	0	0
3-Heptene, 4-ethyl-	33933-74-3	C9H18	0	0	291187	0	0	0	0	0
3,5-Octadiene, 4,5-diethyl-	67652-84-0	C12H22	420473	636771	531452	457162	0	760344	0	897889
3,5-Dimethylcyclopentene	7459-71-4	C7H12	0	0	865333	0	0	0	0	0
1-Hexene, 3,5-dimethyl-	7423-69-0	C8H16	0	0	0	0	0	0	0	400009
2-Hexene, 3,5,5-trimethyl-	26456-76-8	C9H18	0	0	153831	0	163461	181014	0	0
2-Hexene, 3,4,4-trimethyl-	53941-19-8	C9H18	0	0	0	104268	0	0	0	0
1,6-Heptadiene, 3,3-dimethyl-	68701-61-1	C9H16	0	0	0	0	673777	0	0	0
1-Hexene, 3,3,5-trimethyl-	13427-43-5	C9H18	0	0	0	0	0	0	250174	0
Cyclopentene,3-butyl-	22531-00-6	C9H16	0	115371	0	0	0	0	0	0
Hexane, 3-methyl-4-methylene-	3404-67-9	C8H16	0	0	185018	1294405	0	626677	4988305	4535974
Undecane, 3-methylene-	71138-64-2	C12H24	316155	720154	210719	0	0	145444	0	155805
2-Octene, 4-ethyl-, (E)-	74630-09-4	C10H20	0	0	0	213258	0	0	0	0
2-Undecene, 9-methyl-, (Z)-	74630-45-8	C12H24	0	0	0	0	0	0	0	1199685
2-Undecene, 9-methyl-, (E)-	74630-46-9	C12H24	0	0	0	996376	0	0	0	0
2-Undecene, 6-methyl-, (Z)-	74630-43-6	C12H24	0	0	0	0	0	0	0	498644
2-Undecene, 3-methyl-, (Z)-	57024-90-5	C12H24	0	440739	0	0	0	0	734306	0
2-Undecene, 3-methyl-, (E)-	74630-47-0	C12H24	0	0	0	140510	124138	0	0	0
2-Methyl-1-octen-3-yne	17603-76-8	C9H14	0	0	290239	245136	0	0	0	0
1-Undecene, 2-methyl-	18516-37-5	C12H24	0	0	0	0	0	336949	0	0
2-Methyl-n-1-tridecene	18094-01-4	C14H28	1010285	0	0	0	0	0	0	0
1,4-Hexadiene, 2-methyl-	1119-14-8	C7H12	0	0	0	2461755	0	0	0	0
Tridecane, 7-methylene-	19780-80-4	C14H28	3954154	0	0	0	0	0	0	0
2-Decene, 8-methyl-, (Z)-	74630-25-4	C11H22	0	0	0	0	0	0	0	708902
2-Decene, 7-methyl-, (Z)-	74630-23-2	C11H22	2104667	0	0	0	0	0	0	0
2,4-Nonadiene, (E,E)-	56700-78-8	C9H16	471666	212359	0	0	0	0	0	0
2-Hexene, 2,4-dimethyl-	14255-23-3	C8H16	0	0	0	373770	384956	0	0	0
2-Decene, 2,4-dimethyl-	74421-03-7	C12H24	0	0	619089	0	0	0	755981	532347
2,4-Dimethyl-1-hexene	16746-87-5	C8H16	0	0	0	0	143175	0	0	0
2,3-Dimethyl-1-hexene	16746-86-4	C8H16	118040	236340	0	0	0	0	0	0
1-Pentene, 2,3-dimethyl-	3404-72-6	C7H14	479851	0	0	0	0	0	0	0
1-Butene, 2,3-dimethyl-	563-78-0	C6H12	1030741	0	0	0	0	0	0	0
1,6-Heptadiene, 2,3,6-trimethyl-	74421-35-5	C10H18	0	0	0	0	0	0	0	1352886
1-Butene, 2,3,3-trimethyl-	594-56-9	C7H14	0	0	0	0	0	0	235253	0
3,5-Decadiene, 2,2-dimethyl-, (Z,Z)-	55638-50-1	C12H22	0	0	0	0	0	0	7322693	0
1-Ethyl-5-methylcyclopentene	97797-57-4	C8H14	980422	1243311	1276324	881216	860096	858217	483043	655837
1-Tetracosene	10192-32-2	C24H48	0	3722575	0	0	0	0	0	0
1-Tridecene	2437-56-1	C13H26	0	0	0	429447	299359	0	0	592246
Cetene	629-73-2	C16H32	46466	280450	0	213277	85775	453116	275314	1271235
1-cyclobutylcyclobutene	58372-37-5	C8H12	124802	168424	235269	123658	0	0	0	163695
1-Docosene	1599-67-3	C22H44	1845357	434005	0	0	0	6016623	4476431	8274964
11-Tricosene	52078-56-5	C23H46	0	0	0	0	0	0	0	2331761
1,9-Decadiene	1647-16-1	C10H18	198422	0	0	0	0	0	0	0
1,7-Hexadecadiene	125110-62-5	C16H30	837987	0	0	0	0	2515507	0	4456788
1,5-Heptadiene, 3,3-dimethyl-, (E)-	67682-47-7	C9H16	0	564296	0	382509	0	0	0	0
1,5,5-Trimethyl-6-methylene-cyclohexene	514-95-4	C10H16	0	3522458	1727150	362400	0	0	0	5188805
1,4-Undecadiene, (E)-	55976-13-1	C11H20	0	152611	0	0	137854	100845	256447	125479
1,3-Octadiene	1002-33-1	C8H14	3522736	5993535	5793749	2545928	4655125	4212652	6764578	5163954
1,3-Pentadiene, (Z)-	1574-41-0	C5H8	0	0	0	387296	146858	0	0	0
1,3-Nonadiene, (E)-	56700-77-7	C9H16	775479	708157	851455	467789	487253	437855	602019	508224
1,3-Hexadiene, 3-ethyl-2-methyl-, (Z)-	74752-97-9	C9H16	189438	139538	186674	158221	168731	144251	106640	0
C2H5CH=CHCH=CH2	592-48-3	C6H10	0	0	164048	0	0	0	0	0
1,3-Cyclopentadiene, 5,5-dimethyl-	4125-18-2	C7H10	203645	284330	0	176694	786079	708187	536412	732310
1,3-Heptadiene, 5,5-dimethyl-	24618-86-8	C9H16	1041021	0	0	0	0	0	0	307607
1,3,5-Hexatriene, (Z)-	2612-46-6	C6H8	0	0	92154	0	0	0	0	0
1,2-Dipentylcyclopropene	54467-84-4	C13H24	0	351930	0	0	0	0	0	0
1,3-Cyclopentadiene, 1,2-dimethyl-	4784-86-5	C7H10	0	864807	0	0	0	0	124041	0
Cyclopropane, 1,1-dimethyl-2-(2-methyl-2-propenyl)-	69147-03-1	C9H16	0	0	0	647206	0	0	0	0
5-Dodecen-7-yne, (Z)-	16336-83-7	C12H20	0	581761	0	0	0	0	233817	0
1,6-Octadiene, 5,7-dimethyl-, (R)-	85006-04-8	C10H18	0	0	479562	0	0	0	0	0
Cyclododecene, (E)-	1486-75-5	C12H22	0	0	0	0	2278047	0	0	0
3-Hexene, 3,4-dimethyl-	30951-95-2	C8H16	0	444174	0	0	0	0	0	0
1-Pentadecyne	765-13-9	C15H28	0	0	0	284554	0	0	0	0
1-Octadecyne	629-89-0	C18H34	0	511244	0	0	0	0	0	0
1-Nonyne, 7-methyl-	71566-65-9	C10H18	0	0	0	0	0	176016	118736	0
Allene	463-49-0	C3H4	732020	0	0	641626	676517	688764	0	298094
3,4-Octadiene, 7,7-dimethyl-	61129-34-8	C10H18	0	0	0	0	0	0	283884	0
1,2-Nonadiene	22433-33-6	C9H16	0	0	0	114225	0	0	0	0
Methallylcyclopentane	219726-61-1	C9H16	0	0	0	0	0	172354	0	0
Undecane, 2-methyl-	7045-71-8	C12H26	0	0	0	312770	0	0	0	381850
Hexadecane, 2-methyl-	1560-92-5	C17H36	0	603503	0	0	0	0	0	0
Cyclopentane, 1,2,4-trimethyl-	2815-58-9	C8H16	0	0	0	0	0	347257	0	646227
Ethylidenecycloheptane	10494-87-8	C9H16	205249	0	0	0	0	303460	0	0
Methylenecyclooctane	3618-18-6	C9H16	168974	0	0	176309	165485	0	0	0
Cyclobutane, methylene-	1120-56-5	C5H8	0	0	126649	0	0	0	114278	0
Octane, 3-methyl-6-methylene-	74630-07-2	C10H20	0	0	0	0	0	422569	184247	0
Cyclohexane, octyl-	1795-15-9	C14H28	0	0	0	0	0	0	161655	141347
Cyclopentane, 1,3-dimethyl-, cis-	2532-58-3	C7H14	0	17481757	0	0	0	0	0	0
Bicyclo[7.1.0]decane	286-76-0	C10H18	0	384627	0	0	0	0	0	0
Bicyclo[6.1.0]nonane	286-60-2	C9H16	365526	0	0	0	0	0	0	0
Cyclopentane, undecyl-	6785-23-5	C16H32	362983	776032	0	0	0	0	535299	545948
Cyclohexane, undecyl-	54105-66-7	C17H34	501938	577000	339860	0	0	0	0	0
Nonadecane, 3-methyl-	6418-45-7	C20H42	0	0	0	0	908398	761447	0	1677659
Cyclopentane, nonyl-	2882-98-6	C14H28	421483	516178	302955	0	319512	0	490856	565236
Cyclopropane, nonyl-	74663-85-7	C12H24	363857	0	0	0	0	0	0	0
Spiro[5.5]undecane	180-43-8	C11H20	0	0	0	0	452277	0	1022121	0
Spiro[4.5]decane	176-63-6	C10H18	0	140545	0	0	0	0	0	0
Cyclooctane, methyl-	1502-38-1	C9H18	0	0	0	1070845	0	0	0	0
Cyclobutane, methyl-	598-61-8	C5H10	0	0	1764724	0	0	0	0	0
Cyclopentylcyclohexane	1606-08-2	C11H20	0	0	1401167	0	0	0	0	0
Cyclotridecane	295-02-3	C13H26	1002473	1149662	0	1456596	1628424	1923042	0	0
Cyclohexane, (1-methylethylidene)-	5749-72-4	C9H16	0	0	0	203670	584102	0	0	0
Cyclobutane, (1-methylethylidene)-	1528-22-9	C7H12	0	0	0	0	0	0	0	2856556
Cyclopropane, ethylidene-	18631-83-9	C5H8	108869	145294	0	0	0	274663	0	0
Heptylcyclohexane	5617-41-4	C13H26	398804	0	0	0	0	365154	0	0
Cyclohexane, 1-ethyl-2-methyl-, trans-	4923-78-8	C9H18	4336749	4804193	5824449	3676040	3864394	3068023	1569395	1632010
9-Eicosyne	71899-38-2	C20H38	0	0	0	0	0	679583	0	0
3-Octyne, 6-methyl-	62108-34-3	C9H16	993877	1083123	1871229	886363	1199135	809893	525270	0
Undecane, 6,6-dimethyl-	17312-76-4	C13H28	256534	0	0	0	0	0	0	0
Spiro[2.4]heptane, 5-methylene-	37745-07-6	C8H12	144568	240668	0	0	151813	151731	0	0
5-Hexadecyne	71899-37-1	C16H30	0	0	0	0	301527	0	0	0
Dodecane, 5,8-diethyl-	24251-86-3	C16H34	34742	0	0	0	0	0	0	0
Undecane, 5,7-dimethyl-	17312-83-3	C13H28	0	0	0	0	0	0	0	894919
Undecane, 5,5-dimethyl-	17312-73-1	C13H28	0	440848	0	0	0	0	0	0
5,5-Dibutylnonane	6008-17-9	C17H36	225225	0	0	0	0	0	288550	0
Nonane, 5-(2-methylpropyl)-	62185-53-9	C13H28	0	0	372633	0	0	0	0	0
Tetradecane, 4-ethyl-	55045-14-2	C16H34	0	0	0	0	0	0	497539	405167
2-Hexyne, 4-methyl-	20198-49-6	C7H12	0	0	0	0	0	2697205	0	0
Undecane, 4,7-dimethyl-	17301-32-5	C13H28	0	0	370595	0	0	0	174559	0
Undecane, 4,6-dimethyl-	17312-82-2	C13H28	0	0	0	0	0	0	0	336382
Dodecane, 4,6-dimethyl-	61141-72-8	C14H30	0	0	0	307551	0	0	0	0
Undecane, 4,4-dimethyl-	17312-68-4	C13H28	142816	388764	0	0	0	0	0	0
Heptane, 4,4-dimethyl-	1068-19-5	C9H20	0	0	0	0	0	0	121525	0
Hexane, 3-ethyl-3-methyl-	3074-76-8	C9H20	0	0	0	322219	0	0	0	0
Decane, 3-ethyl-3-methyl-	17312-66-2	C13H28	0	180073	0	0	0	0	0	0
3-Octyne, 7-methyl-	37050-06-9	C9H16	0	0	0	0	0	0	2678011	4158299
3-Hexadecyne	61886-62-2	C16H30	0	0	663965	0	0	0	369308	0
Undecane, 3-methyl-	1002-43-3	C12H26	981044	512413	735671	627902	544553	473279	705930	722033
Tetradecane, 3-methyl-	18435-22-8	C15H32	549272	1049852	380222	509131	629194	589322	645355	1150424
Heptadecane, 3-methyl-	6418-44-6	C18H38	0	294529	0	701878	0	0	0	8283
Hexadecane, 3-methyl-	6418-43-5	C17H36	0	446057	0	0	0	0	0	0
Decane, 3-methyl-	13151-34-3	C11H24	14089	0	0	0	0	0	0	0
Undecane, 3,8-dimethyl-	17301-30-3	C13H28	881080	0	0	1011176	0	0	0	0
Undecane, 3,7-dimethyl-	17301-29-0	C13H28	0	0	0	0	0	0	436496	0
Nonane, 3,7-dimethyl-	17302-32-8	C11H24	205300	0	148073	0	0	0	0	0
Decane, 3,6-dimethyl-	17312-53-7	C12H26	0	0	0	0	0	0	320026	327362
Undecane, 3,5-dimethyl-	17312-81-1	C13H28	0	0	0	0	0	357708	0	0
Heptane, 3,5-dimethyl-	926-82-9	C9H20	0	130517	0	0	0	0	0	0
Hexane, 3,3-dimethyl-	563-16-6	C8H18	0	0	0	0	0	0	0	482250
Decane, 3,3,8-trimethyl-	62338-16-3	C13H28	0	0	0	415713	0	0	0	0
Naphthalene, 2-butyldecahydro-	6305-52-8	C14H26	0	0	0	0	341040	0	503225	0
Pentadecane, 2-methyl-	1560-93-6	C16H34	641361	853890	478014	627723	682943	682023	603058	809588
Heptadecane, 2-methyl-	1560-89-0	C18H38	268432	0	0	0	0	0	0	0
Decane, 2-methyl-	6975-98-0	C11H24	420182	0	0	0	0	0	0	0
7-Octadecyne, 2-methyl-	35354-38-2	C19H36	0	0	0	448627	0	0	0	0
Nonane, 2-methyl-5-propyl-	31081-17-1	C13H28	0	0	326332	0	270535	0	0	0
Cyclohexane, 2-propyl-1,1,3-trimethyl-	81983-70-2	C12H24	0	0	0	437224	0	0	0	0
Decane, 2,9-dimethyl-	1002-17-1	C12H26	369851	358882	0	0	0	0	0	0
Undecane, 2,8-dimethyl-	17301-25-6	C13H28	0	245893	0	0	277072	302355	0	0
Octane, 2,7-dimethyl-	1072-16-8	C10H22	7919891	0	0	0	0	0	0	0
Dodecane, 2,7,10-trimethyl-	74645-98-0	C15H32	0	321051	0	311739	511634	0	429772	0
Decane, 2,6,6-trimethyl-	62108-24-1	C13H28	0	0	0	0	227369	0	0	0
Dodecane, 2,6,11-trimethyl-	31295-56-4	C15H32	0	0	0	181078	276079	0	0	314166
Undecane, 2,5-dimethyl-	17301-22-3	C13H28	0	0	0	0	0	244515	0	0
Tridecane, 2,5-dimethyl-	56292-66-1	C15H32	0	0	481424	0	0	0	665488	0
Hexane, 2,4-dimethyl-	589-43-5	C8H18	0	0	440121	0	0	0	0	0
Decane, 2,4-dimethyl-	2801-84-5	C12H26	0	0	0	0	6128851	0	0	0
Heptane, 2,3,5-trimethyl-	20278-85-7	C10H22	0	0	413960	0	0	0	0	0
Pentane, 2,3,4-trimethyl-	565-75-3	C8H18	0	0	0	0	0	0	596456	0
Naphthalene, decahydro-2,2-dimethyl-	31124-85-3	C12H22	0	0	0	0	0	0	0	88414
Hexane, 2,2,5-trimethyl-	3522-94-9	C9H20	159745	0	0	0	0	0	0	0
Cyclopentane, 1-ethyl-3-methyl-	3726-47-4	C8H16	0	0	0	0	0	0	0	946395
Cyclopropane, 1-ethyl-2-methyl-, cis-	19781-68-1	C6H12	0	0	589412	0	0	0	0	480818
Cyclopentane, 1-ethyl-1-methyl-	16747-50-5	C8H16	112854	668584	0	0	488022	212964	0	0
Cyclopropane, 1-(1-methylethyl)-2-nonyl-	41977-39-3	C15H30	0	0	0	0	0	0	0	248935
Cyclohexane, 1-methyl-3-propyl-	4291-80-9	C10H20	0	0	0	0	5009995	0	0	0
Cyclohexane, 1-methyl-2-pentyl-	54411-01-7	C12H24	0	0	0	542082	0	663626	0	0
Cyclopentane, 1-methyl-2-propyl-	3728-57-2	C9H18	0	0	0	0	0	0	932378	0
Cyclohexane, 1-methyl-2-propyl-	4291-79-6	C10H20	1384180	567936	0	0	724448	0	0	0
Cyclopropane, 1-methyl-2-(3-methylpentyl)-	62238-07-7	C10H20	316163	546772	0	0	0	0	0	533285
Cyclopropane, 1-methyl-1-(1-methylethyl)-2-nonyl-	41977-40-6	C16H32	0	0	0	0	1301906	0	0	0
Cyclopentane, 1-hexyl-3-methyl-	61142-68-5	C12H24	0	646936	0	0	0	0	0	0
Cyclopropane, 1-butyl-2-(2-methylpropyl)-	41977-35-9	C11H22	0	685484	0	497805	0	571992	0	0
1,3-Cyclopentadiene, 1,2,3,4-tetramethyl-5-methylene-	76089-59-3	C10H14	0	0	0	467274	0	0	590032	0
Cyclopropane, 1,1-diethyl-	1003-19-6	C7H14	0	0	0	0	0	0	961003	0
Cyclopropane, 1,1-dimethyl-	1630-94-0	C5H10	194698	123861	279855	390005	0	276635	279113	290744
Cyclopentane, 1,1'-ethylidenebis-	4413-21-2	C12H22	0	0	0	567840	0	0	0	0
Hexane, 1-(isopropylidenecyclopropyl)-	24524-53-6	C12H22	0	0	1787939	0	3732784	0	0	530789
Cyclopentane, (2-methylbutyl)-	53366-38-4	C10H20	0	0	0	0	0	0	526486	0
Tridecane, 3-methylene-	19780-34-8	C14H28	881033	0	0	391260	0	477383	660581	0
1,1'-Bicyclopentyl	1636-39-1	C10H18	0	5810381	0	0	0	0	0	0
1-Octadecene	112-88-9	C18H36	0	0	0	0	0	0	1122196	2161157
Propargylamine	2450-71-7	C3H5N	0	0	172228	0	0	0	0	0
Propyne	74-99-7	C3H4	0	0	0	0	0	0	576930	0
3-Butyn-2-amine, 2-methyl-	2978-58-7	C5H9N	701271	0	0	0	377783	0	0	0
1,5-Decadiyne	53963-03-4	C10H14	944944	0	0	0	0	0	0	1784465
1,3-Butadiyne	460-12-8	C4H2	794654	0	308589	0	0	0	1340998	0
1,11-Dodecadiyne	20521-44-2	C12H18	0	0	0	0	514407	0	590885	0
1,9-Decadiyne	1720-38-3	C10H14	0	0	751411	0	1164461	1330467	0	0
3-Octen-2-one	1669-44-9	C8H14O	0	0	0	0	0	2032803	0	0
3-Penten-2-one	625-33-2	C5H8O	6753931	0	0	3100109	0	1301291	4160265	6965076
3-Nonen-2-one	14309-57-0	C9H16O	0	0	1151727	0	920619	0	0	0
3,5-Octadien-2-one, (E,E)-	30086-02-3	C8H12O	705470	1280690	1660622	1074758	917278	805658	790980	963504
Ethanone, 1-(3-cyclohexen-1-yl)-	7353-76-6	C8H12O	296622	316537	527308	0	0	0	0	206979
Bicyclo[3.2.1]oct-6-en-3-one	3721-60-6	C8H10O	0	0	185258	0	0	0	107996	0
Bicyclo[2.2.2]oct-5-en-2-one	2220-40-8	C8H10O	0	5239845	6865322	0	0	0	0	197546
11-Dodecen-2-one	5009-33-6	C12H22O	0	0	300112	407195	0	0	0	0
2-Hepten-4-one, 6-methyl-	49852-35-9	C8H14O	125611	129566	0	0	0	0	129540	151318
4-Hepten-3-one, 5-ethyl-2,4-dimethyl-	22319-29-5	C11H20O	0	0	0	0	0	0	568451	0
5-Nonen-4-one, 6-methyl-	7036-98-8	C10H18O	3706412	0	0	0	0	2837966	0	0
6-Hepten-3-one, 5-hydroxy-4-methyl-	61141-71-7	C8H14O2	0	0	0	0	110619	0	0	0
2-Cyclohexen-1-one, 4-ethyl-3,4-dimethyl-	17622-46-7	C10H16O	0	0	0	0	0	251355	0	0
4-Methoxy-3-buten-2-one	4652-27-1	C5H8O2	0	0	0	0	0	458257	590841	0
4-Cyclopentene-1,3-dione, 4-propyl-	58940-74-2	C8H10O2	0	0	0	0	0	0	0	477685
2-Cyclohexen-1-one, 4,4,5-trimethyl-	17429-29-7	C9H14O	0	0	0	0	404945	0	0	0
1-Butyne, 3-ethoxy-3-methyl-	7740-69-4	C7H12O	0	0	0	0	0	249824	0	0
(R)-3-Methyl-5-propylcyclohex-2-enone	316382-07-7	C10H16O	0	2188444	2120755	0	0	434061	0	0
3-Ethenyl-3-methylcyclopentanone	49664-66-6	C8H12O	0	0	0	0	330361	0	0	0
3-Decen-2-one, 3-methyl-	54411-03-9	C11H20O	0	0	0	0	0	0	0	13619369
3-Methyl-1-penten-4-yn-3-ol	3230-69-1	C6H8O	0	0	0	0	258042	0	0	0
3-Decen-5-one, 2-methyl-	32064-75-8	C11H20O	213680	0	160029	178980	323385	281981	357419	383521
3,6,6-TRIMETHYL-CYCLOHEX-2-ENONE	23438-77-9	C9H14O	522639	0	0	117233	0	0	559952	0
2-Octen-4-one	4643-27-0	C8H14O	0	0	0	0	115042	125056	0	0
2-Cyclopenten-1-one, 2-pentyl-	25564-22-1	C10H16O	1235858	1284885	1246142	1747868	0	0	1101879	809184
2-Octen-4-one, 2-methoxy-	24985-48-6	C9H16O2	0	0	0	0	0	0	0	1744832
4,6-Octadiyn-3-one, 2-methyl-	29743-33-7	C9H10O	0	367218	0	0	0	0	0	0
2-Hexyl-2-cyclopenten-1-one	95-41-0	C11H18O	6988475	8181853	6312975	7693088	6965977	6070050	0	0
1,4-Cyclohex-2-enedione	4505-38-8	C6H6O2	258431	221254	172776	172963	193069	221180	245246	415015
Ethanone, 1-(1-cyclohexen-1-yl)-	932-66-1	C8H12O	0	385692	0	0	452751	0	0	0
1,1,3a-Trimethyl-1a,3a,5,6-tetrahydro-1H-cyclopropa[c]pentalen-4-one	91531-54-3	C12H16O	0	0	0	0	0	0	1309290	0
Ethanone, 1-(1,3-dimethyl-3-cyclohexen-1-yl)-	51733-68-7	C10H16O	339278	586232	0	0	0	240212	0	280441
1-(1,2-Dimethyl-cyclopent-2-enyl)-ethanone	70987-82-5	C9H14O	0	0	0	0	117539	0	0	0
2-Heptadecanone	2922-51-2	C17H34O	5831551	13889822	6034170	10511624	15335017	13404592	8330335	20646181
Ethanone, 1-(3-butyloxiranyl)-	17257-80-6	C8H14O2	0	0	0	0	0	2345585	0	0
Bicyclo[4.2.0]octan-7-one	54211-18-6	C8H12O	0	0	0	335213	0	0	0	0
Bicyclo[3.1.0]hexan-3-one	1755-04-0	C6H8O	0	0	0	0	0	270352	0	287486
Hex-4-yn-3-one, 2,2-dimethyl-	71932-99-5	C8H12O	0	0	0	0	0	411425	0	0
Hex-2-yn-4-one, 2-methyl-	52066-33-8	C7H10O	0	0	0	0	0	0	0	258787
2-Hexadecanone	18787-63-8	C16H32O	1908876	2791687	1703618	2808259	3986818	4440294	4246493	7969399
a-Furil	492-94-4	C10H6O4	0	0	85195	0	0	41614	0	0
1-Hexanone, 1-phenyl-	942-92-7	C12H16O	0	0	0	0	0	0	231809	0
Cyclooctanone	502-49-8	C8H14O	1295006	9881868	598464	0	0	0	0	0
Cyclopentadecanone	502-72-7	C15H28O	428751	906109	447676	919440	0	988417	1127448	1544712
Cyclododecanone, 2-methylene-	3045-76-9	C13H22O	547363	1182149	468277	1268729	1362198	1406816	550977	1040134
Ethanone, 1-cyclohexyl-	823-76-7	C8H14O	298423	0	0	0	0	0	0	0
2,4-Heptanedione	7307-02-0	C7H12O2	0	0	0	1636793	0	0	0	0
2-Propanone, 1-fluoro-	430-51-3	C3H5FO	0	420560	1218119	0	296196	0	0	0
Flopropione	2295-58-1	C9H10O4	0	0	0	131018	0	0	0	0
1(2H)-Naphthalenone, octahydro-, trans-	21370-71-8	C10H16O	0	0	2421967	0	0	0	0	0
Methanone, dicyclopropyl-	1121-37-5	C7H10O	0	0	0	0	632967	0	0	0
Acetone-D6	666-52-4	C3D6O	875939	557971	548122	976321	0	903846	0	1019878
Phenacylidene diacetate	5062-30-6	C12H12O5	0	0	0	0	307152	0	0	0
Ethanone, 2-(formyloxy)-1-phenyl-	55153-12-3	C9H8O3	219743	1502258	215983	302776	0	296641	0	251618
5H-Inden-5-one, 1,2,3,6,7,7a-hexahydro-7a-methyl-	17299-55-7	C10H14O	0	0	370909	0	0	0	0	0
2-Heptanone, 6-methyl-	928-68-7	C8H16O	2804095	4150590	3088319	4021759	4771432	3827416	3025015	3969235
5-Undecanone	33083-83-9	C11H22O	0	3729878	0	825512	0	0	0	0
5-Tridecanone	30692-16-1	C13H26O	0	0	0	0	0	0	0	125463
5-Dodecanone	19780-10-0	C12H24O	3932000	4158373	3999795	3940042	3512349	3290605	2198132	2485288
5,6-Decanedione	5579-73-7	C10H18O2	0	0	0	131185	0	0	0	0
4-Butyl-cyclohexanone	61203-82-5	C10H18O	4703609	4942649	0	4315693	3938934	3837558	0	3450199
Cyclohexanone, 4-ethyl-	5441-51-0	C8H14O	8079323	0	2045300	6657291	0	7306423	0	0
4-Octanone	589-63-9	C8H16O	792206	865808	890200	738199	756592	636148	0	482893
Cyclopentadecanone, 4-methyl-	34894-60-5	C16H30O	0	0	0	494171	291470	514775	443525	394540
2-Butanone, 4-cyclohexyl-	2316-85-0	C10H18O	0	451497	0	314785	357281	350939	579470	373338
2-Heptanone, 4,6-dimethyl-	19549-80-5	C9H18O	0	0	0	0	418447	0	0	0
4-(3,4-Difluorophenyl)-4-oxobutanoic acid	84313-94-0	C10H8F2O3	0	0	0	0	0	0	186978	0
3-Acetonylcyclohexanone	937-45-1	C9H14O2	0	0	551210	0	0	0	0	0
2-Pentanone, 5-hydroxy-	1071-73-4	C5H10O2	0	0	0	0	0	0	268254	386968
3-Acetyl-1H-pyrroline	1072-82-8	C6H7NO	0	0	0	0	2537300	0	0	0
3-Ethylcyclopentanone	10264-55-8	C7H12O	1797939	0	2517398	1469847	0	1638869	1380123	1512881
Cyclohexanone, 3-ethyl-	22461-89-8	C8H14O	463339	0	0	0	777587	0	0	0
3-Undecanone	2216-87-7	C11H22O	163494	0	0	259881	272612	0	355479	392123
Ethanone, 1-(3-methylphenyl)-	585-74-0	C9H10O	345647	0	0	0	0	0	0	0
1-Cyclohexanone, 3-butyl-3-methyl-	51756-29-7	C11H20O	333871	0	0	0	0	0	0	0
3,5-Dimethyl-2-octanone	19781-14-7	C10H20O	0	686055	0	611563	0	374410	0	478739
Ethanone, 1-(3-ethyloxiranyl)-	17257-81-7	C6H10O2	0	0	0	2194310	0	0	1871494	0
3,4-Diacetylfurazan	6102-98-3	C6H6N2O3	0	0	639743	0	0	0	1305737	1487380
2-Hexanone, 3,4-dimethyl-	19550-10-8	C8H16O	0	0	0	0	0	0	4201870	0
3,3-Dimethyl-2,4-pentane dione	3142-58-3	C7H12O2	0	0	0	123141	0	116190	0	94679
Cyclohexanone, 3,3,5,5-tetramethyl-	14376-79-5	C10H18O	0	0	4698802	0	0	0	0	0
Cyclohexanone, 2-isobutyl-	4668-64-8	C10H18O	7397528	0	1438294	2463303	0	1509550	0	761352
Cyclohexanone, 2-(1-methylethyl)-	1004-77-9	C9H16O	0	0	0	0	0	0	954292	0
Cyclopentanone, 2-octyl-	40566-23-2	C13H24O	138670	277947	319723	416685	360843	408115	268860	0
Cyclohexanone, 2-octyl-	6814-21-7	C14H26O	0	0	0	1273747	0	1076419	1124935	0
1-Pentanone, 1-(2-thienyl)-	53119-25-8	C9H12OS	0	0	0	0	0	200856	0	227868
Amyl cyclopentenone	4819-67-4	C10H18O	402727	501104	409109	378175	486814	413120	226383	312485
Cyclohexanone, 2-pentyl-	32362-97-3	C11H20O	334722	1288014	377631	846162	581701	188798	0	1180937
ortho-Hydroxypropiophenone	610-99-1	C9H10O2	0	0	200279	0	377658	0	0	0
1-(2-Hydroxy-5-methylphenyl)propan-1-one	938-45-4	C10H12O2	0	158012	163406	0	133893	137669	193077	159390
Cyclobutanone, 2-methyl-	1517-15-3	C5H8O	0	282584	0	0	0	0	0	0
3-Decanone, 2-methyl-	5463-82-1	C11H22O	0	0	233962	0	0	0	0	0
5-Undecanone, 2-methyl-	50639-02-6	C12H24O	0	0	0	139823	0	764892	0	0
2-Methyl-4-decanone	6628-25-7	C11H22O	3159927	0	4506649	3804568	0	0	0	0
3-Heptyn-2-ol, 2-methyl-	763-19-9	C8H14O	0	0	0	0	764134	0	0	0
1,3-Cyclopentanedione, 2-methyl-	765-69-5	C6H8O2	0	0	0	0	0	0	213427	0
2-n-Hexylcyclopentanone	13074-65-2	C11H20O	522253	752753	1878777	611225	921728	862547	391473	645682
2-n-Heptylcyclopentanone	137-03-1	C12H22O	1003989	288190	157324	1256617	2032097	1809202	2453075	1595319
Cyclohexanone, 2-butyl-	1126-18-7	C10H18O	24235679	342928	664894	1388513	1356650	1992184	1779239	414010
Cyclohexanone, 2-propyl-	94-65-5	C9H16O	0	0	262005	0	233557	0	0	0
Ethanone, 1-(2-aminophenyl)-	551-93-9	C8H9NO	0	0	443089	0	0	456145	404862	929025
2,4-Nonanedione	6175-23-1	C9H16O2	0	103619	0	0	0	89386	203584	0
2,2-Dimethyl-3-heptanone	19078-97-8	C9H18O	0	0	0	331734	0	0	0	447327
3,4-Hexanedione, 2,2,5-trimethyl-	20633-03-8	C9H16O2	0	0	0	0	0	2213743	0	0
2,2,4-Trimethyl-3-pentanone	5857-36-3	C8H16O	4661416	0	0	0	0	0	0	0
4-Heptanone, 2,2,3,3,5,5,6,6-octamethyl-	16424-66-1	C15H30O	0	576342	0	458701	0	0	0	0
2-(Trimethylacetyl)thiophene	20409-48-7	C9H12OS	0	0	0	0	0	427457	0	0
Cyclopentanone, 2-(1-methylheptyl)-	54549-91-6	C13H24O	197576	0	0	0	0	0	0	789506
1-Octanone, 1-(4-hydroxyphenyl)-	2589-73-3	C14H20O2	0	0	0	0	0	0	0	3512543
2-Propanone, 1-cyclopentyl-3-ethoxy-	51149-71-4	C10H18O2	0	0	443722	0	0	0	0	0
1-Hexadecanone, 1-cyclopentyl-	55255-86-2	C21H40O	758133	976014	631744	912392	208272	1099599	1399635	1669891
1,4-Cyclooctanedione	55794-45-1	C8H12O2	0	917397	1296670	0	0	0	0	0
Ethanone, 1,1'-(1,4-phenylene)bis-	1009-61-6	C10H10O2	15691	76173	49701	0	67998	33245	43262	168513
1,3-Cyclohexanedione, 2,2,5,5-tetramethyl-	702-50-1	C10H16O2	0	0	0	0	0	0	1342898	0
2-Propanone, 1,1,1-trifluoro-	421-50-1	C3H3F3O	0	0	0	98805	0	0	0	0
Ethanone, 1-(3-ethylcyclobutyl)-	56335-71-8	C8H14O	86015	137239	127129	112055	138207	78413	0	0
1-(2-Hydroxy-4-methoxyphenyl)propan-1-one	6270-44-6	C10H12O3	92813	0	0	0	0	145917	0	0
2',4'-Dihydroxy-3'-methylpropiophenone	63876-46-0	C10H12O3	0	103679	108069	0	214185	120889	86334	0
Phlorobutyrophenone	2437-62-9	C10H12O4	0	0	116533	0	0	0	88009	0
Ethanone, 1-(1-methylcyclohexyl)-	2890-62-2	C9H16O	0	0	0	0	0	0	216558	0
1-Pentanone, 1-(1H-imidazol-4-yl)-	69393-15-3	C8H12N2O	0	0	115393	0	0	0	0	0
Hept-3-yn-2-one	26059-43-8	C7H10O	0	0	320622	0	0	0	0	0
Nona-3,5-dien-2-one	80387-31-1	C9H14O	12050149	17276453	14054215	9523950	17121268	15276477	23901968	20749594
5-Cyanopent-1-ene-3-one	71159-57-4	C6H7NO	0	0	0	0	0	0	1004017	0
cis-Vaccenic acid	506-17-2	C18H34O2	0	0	0	0	25103096	29328605	0	34085216
3-Nonenoic acid	4124-88-3	C9H16O2	0	0	0	0	0	1621724	939371	0
3-Nonynoic acid	56630-33-2	C9H14O2	0	0	0	0	0	667310	0	0
2-Octenoic acid	1470-50-4	C8H14O2	0	0	2062737	0	4265050	0	0	331049
2-Undecenoic acid	4189-02-0	C11H20O2	558675	0	0	761657	0	0	0	0
2-Heptenoic acid	18999-28-5	C7H12O2	681135	417392	0	0	1318969	0	0	1009710
cis-7-Hexadecenoic acid	2416-19-5	C16H30O2	0	364672	0	0	0	0	0	0
cis-5-Dodecenoic acid	2430-94-6	C12H22O2	0	0	570016	0	0	0	0	0
Bicyclo[3.1.1]heptane, 2,6,6-trimethyl-3-(2-propenyl)-	50746-55-9	C13H22	0	0	0	0	0	0	0	630920
Hexadecenoic acid, Z-11-	2416-20-8	C16H30O2	0	0	0	10087144	15135945	21749370	9431252	0
2-Butanone, 4-(2,6,6-trimethyl-2-cyclohexen-1-ylidene)-	56052-61-0	C13H20O	0	0	0	0	740831	0	0	0
3-Buten-2-one, 4-(2-hydroxy-2,6,6-trimethylcyclohexyl)-	55955-46-9	C13H22O2	4164392	4659060	0	0	5002696	0	0	0
3,7-Dimethyloct-6-ene-1,2,3-triol	65180-52-1	C10H20O3	0	472617	0	0	0	400787	0	0
3,7,11-Trimethyl-2,6,10-dodecatrienenitrile	29789-67-1	C15H23N	0	706986	0	0	0	0	0	0
Bicyclo[2.2.1]heptane, 2-(2-propenyl)-	2633-80-9	C10H16	0	0	759359	0	0	0	0	0
2-Hexadecene, 2,6,10,14-tetramethyl-	56554-34-8	C20H40	0	0	0	6297598	0	0	0	0
2-Cyclohexen-1-one, 5-methyl-2-(1-methylethyl)-	5113-66-6	C10H16O	0	0	0	0	0	0	0	160536
trans-Chrysanthenol	38043-83-3	C10H16O	0	0	0	0	2422191	1995962	0	0
(2E,4E)-2,4-Dodecadienoic acid	24738-48-5	C12H20O2	0	0	0	0	0	0	667508	1068989
trans-2-undecenoic acid	15790-94-0	C11H20O2	0	678098	0	0	1447375	1563251	1610542	1456028
2-Nonynoic acid	1846-70-4	C9H14O2	0	154477	0	0	0	0	0	0
Trans-2-heptenoic acid	10352-88-2	C7H12O2	0	0	1409573	0	0	908030	1856986	0
Cyclohexene, 1-methyl-3-(1-methylethyl)-	13828-31-4	C10H18	107059	126533	136710	0	0	106439	0	90955
(E)-Hexadec-9-enoic acid	10030-73-6	C16H30O2	1585915	0	0	0	0	0	0	22595851
1,7-Nonadien-4-ol, 4,8-dimethyl-	17920-92-2	C11H20O	0	0	1166451	530712	909389	0	0	393153
2-Octene, 2-methyl-6-methylene-	10054-09-8	C10H18	449702	569138	437380	0	704942	811109	0	583353
2-Hexadecene, 3,7,11,15-tetramethyl-, [R-[R*,R*-(E)]]-	14237-73-1	C20H40	29835652	57456632	31690057	4908510	23327574	2193830	9422307	27054139
E-9-Tetradecenoic acid	50286-30-1	C14H26O2	11735675	0	0	17807508	0	0	0	0
Linoelaidic acid	506-21-8	C18H32O2	0	0	0	0	1631853	0	0	0
Hexadecane, 2,6,10,14-tetramethyl-	638-36-8	C20H42	22269715	25390140	15128077	25156662	9027949	12066564	5803063	12754260
2,6,6-Trimethyl-bicyclo[3.1.1]hept-3-ylamine	69460-11-3	C10H19N	0	0	299822	0	0	0	0	0
Octanamide	629-01-6	C8H17NO	652743	0	18085252	0	819433	466830	710171	0
Bicyclo[3.1.0]hexane, 6-isopropylidene-1-methyl-	24524-57-0	C10H16	0	347616	455332	0	355605	0	0	0
Bicyclo[2.2.1]heptane, 2-butylidene-	62211-86-3	C11H18	0	0	0	471436	0	622959	0	0
Naphthalene, 1,6-dimethyl-4-(1-methylethyl)-	483-78-3	C15H18	0	74148	103513	0	0	0	0	0
2-Norbornanone	497-38-1	C7H10O	0	0	0	0	0	0	373400	0
Hexanamide	628-02-4	C6H13NO	3469425	1091514	0	2505984	0	2258209	0	2847631
Enanthamide	628-62-6	C7H15NO	0	0	0	0	0	884331	218379	0
Butanoic acid, 2-ethyl-, 1,2,3-propanetriyl ester	56554-54-2	C21H38O6	432068	0	0	0	0	0	0	0
Butanoic acid, 2,3-dihydroxypropyl ester	557-25-5	C7H14O4	0	0	0	0	0	0	123751	0
8-Methylnonanoic acid	5963-14-4	C10H20O2	0	0	0	0	0	0	443369	0
Decanoic acid, 3-methyl-	60308-82-9	C11H22O2	0	0	0	0	0	0	0	511597
1-Dodecanol, 3,7,11-trimethyl-	6750-34-1	C15H32O	961009	0	1232034	775157	571088	553009	0	0
Heptanoic acid, 2-ethyl-	3274-29-1	C9H18O2	0	0	0	0	0	0	0	186099
2-Ethyl-2-hydroxybutyric acid	3639-21-2	C6H12O3	0	0	0	0	311216	0	0	0
Undecanoic acid, 2-methyl-	24323-25-9	C12H24O2	0	0	0	0	0	0	0	639935
4,6,6-Trimethyl-bicyclo[3.1.1]heptan-2-ol	7316-84-9	C10H18O	0	0	487115	0	0	1346395	0	2157773
Pentadecane, 2,6,10-trimethyl-	3892-00-0	C18H38	347160	1586076	0	0	0	0	0	0
Dodecane, 2,6,10-trimethyl-	3891-98-3	C15H32	0	317318	0	0	0	0	0	0
Cyclohexane, (2,2-dimethylcyclopentyl)-	61142-23-2	C13H24	0	0	0	0	0	0	0	348439
1,7-Dimethyl-4-(1-methylethyl)cyclodecane	645-10-3	C15H30	0	0	0	0	0	0	0	681509
Bicyclo[3.1.1]heptane, 2,6,6-trimethyl-, [1S-(1a,	4755-33-3	C10H18	0	0	0	0	0	399949	0	0
Neophytadiene	504-96-1	C20H38	497545	1433538	713095	1355844	1383776	1080953	0	1385982
9-Eicosenoic acid, (Z)-	29204-02-2	C20H38O2	0	0	0	5306496	4074394	0	2484561	0
3-Oxatricyclo[3.2.1.0(2,4)]octane	3146-39-2	C7H10O	0	0	0	631452	0	0	0	0
4-Isopropyl-6-methyl-1-methylene-1,2,3,4-tetrahydronaphthalene	50277-34-4	C15H20	0	0	0	0	0	0	0	109934
exo-2-Bromonorbornane	2534-77-2	C7H11Br	0	244967	0	0	0	0	0	0
Pentanamide, 4-methyl-	1119-29-5	C6H13NO	0	0	1830312	0	0	0	0	751131
5,9,13-Pentadecatrien-2-one, 6,10,14-trimethyl-, (E,E)-	1117-52-8	C18H30O	0	462456	0	511085	987084	1261002	1243662	2068823
2H-1b,4-Ethanopentaleno[1,2-b]oxirene, hexahydro-, (1aa,1bbeta?????beta?????,4beta?????beta?????,4aa,5aa)-	117221-80-4	C10H14O	34931477	33046804	0	1736850	0	0	0	664061
3-Methyl-2-(3,7,11-trimethyldodecyl) furan	166773-55-3	C20H36O	2594345	2631889	2406005	2751822	1777036	1810712	1702697	1668318
3-(4,8,12-Trimethyltridecyl)thiophene	102037-89-8	C20H36S	0	327603	0	387107	237626	0	0	208233
Heptadecane, 2,6,10,14-tetramethyl-	18344-37-1	C21H44	543273	1049580	718717	0	0	0	0	0
(1R,2R,3S,5R)-(-)-2,3-Pinanediol	22422-34-0	C10H18O2	0	0	542496	543648	0	0	0	627245
(-)-Myrtenol	19894-97-4	C10H16O	0	0	0	0	0	1885514	0	0
Pentadecane, 2,6,10,14-tetramethyl-	1921-70-6	C19H40	0	2246867	874338	777439	0	534147	0	0
Bicyclo[3.1.1]heptan-2-one, 3,6,6-trimethyl-	16022-08-5	C10H16O	0	692911	0	577373	355844	0	0	0
3-Decenoic acid	15469-77-9	C10H18O2	1106052	0	0	0	1219515	1057328	0	0
1,3-Dioxepane, 2-heptyl-	61732-92-1	C12H24O2	0	0	0	0	191782	0	0	0
1,4-Nonadiene, 2-nitro-, (Z)-	80255-19-2	C9H15NO2	0	0	0	557398	0	0	0	0
Acetamide, N,N'-ethylenebis(N-nitro-	922-89-4	C6H10N4O6	0	0	887316	0	0	0	0	0
1-Nitro-2-propanol	3156-73-8	C3H7NO3	0	0	0	505991	0	0	0	0
Methane, fluorotrinitro-	1840-42-2	CFN3O6	0	0	0	0	0	186740	0	0
Carbonimidodithioic acid, methyl-, dimethyl ester	18805-25-9	C4H9NS2	0	0	0	0	3341702	0	0	0
1-Nitro-2-propanone	10230-68-9	C3H5NO3	0	0	1139905	0	0	0	0	0
Urea, 2-propenyl-	557-11-9	C4H8N2O	0	0	0	211081	0	0	0	0
Vinylsulfonamide	2386-58-5	C2H5NO2S	0	0	0	0	623749	0	0	0
Boronic acid, ethyl-	4433-63-0	C2H7BO2	0	0	0	0	0	0	802071	0
Urea, triethylnitroso-	50285-70-6	C7H15N3O2	0	0	0	0	88920	0	0	0
Chloro(prop-2-yn-1-yloxy)methanone	35718-08-2	C4H3ClO2	0	0	0	0	0	0	0	631383
Ethyl methanesulfinate	819-75-0	C3H8O2S	101496	87985	0	90733	95241	104607	103227	102732
3-Hydroxybutyric acid, t-butyl ester	90435-23-7	C8H16O3	0	0	0	385903	0	0	328259	0
2-Oxooctanoic acid	328-51-8	C8H14O3	0	2410690	0	2547576	0	0	0	0
Methane sulfonamide	3144-09-0	CH5NO2S	0	0	0	0	0	0	0	147621
Methanesulfinic acid	17696-73-0	CH4O2S	104088	0	0	0	0	0	103871	94654
Butanedioic acid, 3-hydroxy-2,2-dimethyl-, diethyl ester	111479-97-1	C10H18O5	0	0	0	0	230812	0	0	0
Pyruvic acid, butyl ester	20279-44-1	C7H12O3	0	0	3153232	0	0	0	0	0
Carbamic acid, monoammonium salt	1111-78-0	CH6N2O2	0	1581582	0	0	0	0	0	0
Aminomethanesulfonic acid	13881-91-9	CH5NO3S	257472	486666	251810	125851	0	0	0	410091
Butanoic acid, 2-acetyl-3-methyl-, ethyl ester	1522-46-9	C9H16O3	0	0	271230	0	0	0	0	0
9-Octadecenenitrile, (Z)-	112-91-4	C18H33N	0	0	0	0	0	618795	831708	0
Methacrolein	78-85-3	C4H6O	751462	807524	369785	506528	547623	575639	628436	856369
7,8-Dioxabicyclo[4.2.2]dec-9-ene	52148-56-8	C8H12O2	310394	0	0	0	0	0	0	0
3-Cyclohexene-1-carboxaldehyde, 4-methyl-	7560-64-7	C8H12O	764114	970997	257032	630864	740178	0	655170	814330
2-Ethylacrolein	922-63-4	C5H8O	191728	0	0	0	0	0	0	0
2-Pentenal, 2-ethyl-	3491-57-4	C7H12O	0	0	368602	0	0	0	0	0
2-Ethyl-trans-2-butenal	63883-69-2	C6H10O	390378	368565	332618	0	0	0	0	314198
2-Pentenal, 2-methyl-	623-36-9	C6H10O	0	0	0	0	314447	0	0	0
4-Pentenal, 2-methyl-	5187-71-3	C6H10O	310185	0	0	0	0	0	0	0
Cyclohexene, 1-methoxy-	931-57-7	C7H12O	2647888	2126693	2623303	1367196	1876089	1282448	706566	0
3-Cyclohexene-1-carboxaldehyde, 1-methyl-	931-96-4	C8H12O	0	0	0	251652	282498	778509	388523	0
3-Cyclohexene-1-carboxaldehyde, 2,4,6-trimethyl-	1423-46-7	C10H16O	0	0	0	2573467	0	0	0	0
3-Cyclohexene-1-carboxaldehyde	100-50-5	C7H10O	555544	469792	527849	589209	2117177	388948	306788	408609
3-Decen-2-one	10519-33-2	C10H18O	0	464741	0	0	0	0	0	0
2,6,6-Trimethylcyclohexa-1,4-dienecarbaldehyde	162376-82-1	C10H14O	1136971	1189680	38814743	29152479	29458458	1354256	1481442	233427
Ethyl 1-cyclohexen-1-yl ether	1122-84-5	C8H14O	842633	766861	1231635	649426	758781	534382	296048	318385
Ethene, 1-chloro-1-fluoro-	2317-91-1	C2H2ClF	0	0	0	0	0	0	254640	0
Hydrogen isocyanate	75-13-8	CHNO	4302692	48558518	217383	452352	28873612	43578747	54450724	33831115
Ethoxyacetylene	927-80-0	C4H6O	0	0	0	0	681422	0	0	0
Nitric acid, octyl ester	629-39-0	C8H17NO3	0	0	0	324673	0	0	0	0
Ethanol, 2-nitro-, nitrate (ester)	4528-34-1	C2H4N2O5	0	0	0	0	0	0	0	331742866
Didecyl phosphite	7000-66-0	C20H43O3P	256428	0	261326	0	0	573446	0	0
Hydroxylamine, O-decyl-	29812-79-1	C10H23NO	0	0	0	0	0	276110	146205	0
Pyrrolidine-2,4-dione	37772-89-7	C4H5NO2	0	0	262660	0	0	0	0	0
Butanal, 2-ethyl-3-methyl-	26254-92-2	C7H14O	0	0	0	0	0	3387091	0	3154568
2-Hydroxy-3-hexanone	54073-43-7	C6H12O2	0	0	0	0	264367	0	0	0
Pentanal, 2,3-dimethyl-	32749-94-3	C7H14O	0	0	200576	0	0	0	0	0
2,3-Butanediol, dinitrate	6423-45-6	C4H8N2O6	0	0	0	0	150683	0	0	0
D-Xylopyranose, cyclic 1,3:2,4-bis(ethylboronate)	74779-75-2	C9H16B2O5	0	0	0	0	0	0	168508	0
Hydroperoxide, 1-methylethyl	3031-75-2	C3H8O2	0	0	450703	0	0	0	0	0
Phosphorous acid, dibutyl ester	109-47-7	C8H19O3P	0	0	0	0	0	0	0	203835
1,3-Cyclohexanedione, 5-isopropyl-	18456-87-6	C9H14O2	0	0	0	0	0	0	0	374052
1,2,4,5-Tetroxane, 3,3,6,6-tetramethyl-	1073-91-2	C6H12O4	0	0	274575	0	0	0	0	0
2-Butenal, 2-ethyl-	19780-25-7	C6H10O	0	0	0	234475	0	0	0	0
3-Hexyne-2,5-diol, 2,5-dimethyl-	142-30-3	C8H14O2	0	119748	0	0	146428	0	0	173719
2,4-Octanedione	14090-87-0	C8H14O2	431495	0	0	565653	2645210	0	1960036	1977422
2-Butenal, 2-methyl-	1115-11-3	C5H8O	4688746	4995472	3020189	2637558	3477125	2603262	0	0
Hex-4-yn-3-one	10575-41-4	C6H8O	0	330962	0	0	0	0	0	0
Ether, 6-methylheptyl vinyl	10573-35-0	C10H20O	0	0	0	360640	0	0	0	0
Borane-methyl sulfide complex	13292-87-0	C2H9BS	0	0	3894659	0	0	0	0	0
Cyclohexene, 4-(2-bromoethyl)-	63540-01-2	C8H13Br	0	0	0	0	0	562268	0	0
5-Heptadecene, 1-bromo-	56600-21-6	C17H33Br	474387	738561	327099	529647	1024287	1085245	897232	1642811
Cyclohexene, 4-bromo-	3540-84-9	C6H9Br	0	0	0	0	583969	0	0	0
1-Butene, 4-bromo-	5162-44-7	C4H7Br	310027	0	0	0	0	0	0	0
Cyclohexene, 3-bromo-	1521-51-3	C6H9Br	0	0	0	0	0	0	225521	0
3-Chloro-2-buten-1-ol	40605-42-3	C4H7ClO	0	0	0	0	0	0	662418	0
1,5-Hexadiene, 3,3,4,4-tetrafluoro-	1763-21-9	C6H6F4	0	0	0	0	0	466522	0	0
Cyclopentene, 3-(bromomethyl)-	17645-61-3	C6H9Br	0	3418298	0	0	0	0	0	0
Cyclohexene, 3-(bromomethyl)-	34825-93-9	C7H11Br	0	0	0	860809	0	0	0	0
Ethene, 1-chloro-2-fluoro-	460-16-2	C2H2ClF	0	0	0	0	93516	0	241993	0
Methanesulfonyl chloride	124-63-0	CH3ClO2S	0	0	2516212	2395367	0	0	0	0
Isopropylsulfonyl chloride	10147-37-2	C3H7ClO2S	0	0	0	0	0	0	0	1101236
Acetyl bromide	506-96-7	C2H3BrO	0	588729	0	0	0	0	0	0
Ethanesulfonyl chloride	594-44-5	C2H5ClO2S	0	392294	149244	0	0	0	0	0
Cycloheptane, bromo-	2404-35-5	C7H13Br	0	0	296451	0	0	1438410	853486	0
Cyclopropane, 1-bromo-2-butyl-, trans-	32816-30-1	C7H13Br	1122327	1101159	1623155	0	775250	669221	0	0
Ethane, fluoro-	353-36-6	C2H5F	0	0	203804	0	0	0	0	3330787
Octane, 4-bromo-	999-06-4	C8H17Br	0	2358289	0	0	0	858095	0	0
Imidazole, 4-fluoro-	30086-17-0	C3H3FN2	0	0	0	0	0	87586	0	0
Decane, 3-bromo-	30571-71-2	C10H21Br	1982084	0	0	0	0	2198041	0	0
Heptane, 3-(bromomethyl)-	18908-66-2	C8H17Br	0	0	0	0	0	793501	592283	0
Octane, 2-bromo-	557-35-7	C8H17Br	0	0	0	144046	0	0	0	210122
Pentane, 2-bromo-	107-81-3	C5H11Br	0	0	0	0	404813	0	0	0
Cyclohexane, 1-bromo-4-methyl-	6294-40-2	C7H13Br	455912	0	789819	993210	1671244	328834	354533	1240600
Cyclohexane, 1-bromo-3-methyl-	13905-48-1	C7H13Br	788027	1059427	0	0	0	0	0	0
Cyclohexane, 1-bromo-2-methyl-	6294-39-9	C7H13Br	0	0	0	0	0	0	233591	0
Tetradecane, 1-iodo-	19218-94-1	C14H29I	0	0	34561	0	344	0	0	0
Tridecane, 1-iodo-	35599-77-0	C13H27I	0	0	0	0	0	0	0	233170
1,2-Difluoroethane	624-72-6	C2H4F2	911443	409363	3881583	0	1432718	398835	768039	2499781
Norflurane	811-97-2	C2H2F4	0	0	0	0	0	0	211125	0
Thiophene-2-carbohydrazide, N2-(3-phenyl-2-propenylideno)-	292611-74-6	C14H12N2OS	0	0	0	0	0	0	85526	117902
1H-Pyrrole-2,5-dione, 3-ethenyl-4-methyl-	21494-57-5	C7H7NO2	769755	941145	0	1351699	0	360501	529754	0
Aziridine, 1-ethenyl-	5628-99-9	C4H7N	108357837	115535771	72897888	100535879	105200832	110402302	110261651	122936097
9-Oxabicyclo[3.3.1]nona-2,6-diene	10299-48-6	C8H10O	185284	173398	205639	186950	213466	188076	99404	144366
7,9-Di-tert-butyl-1-oxaspiro(4,5)deca-6,9-diene-2,8-dione	82304-66-3	C17H24O3	0	0	627870	0	0	0	0	0
Pyridine, 4-ethenyl-	100-43-6	C7H7N	0	179971	0	0	0	192869	0	0
4-Methyl-6-(tetrahydropyran-2-yloxy)hex-4-enal	64218-01-5	C12H20O3	0	0	0	1260424	0	0	0	0
Pyridine, 3-ethenyl-	1121-55-7	C7H7N	260934	0	222858	126212	193028	0	0	214430
Pyridine, 2-ethenyl-	100-69-6	C7H7N	152465	214778	342382	0	170599	197426	0	0
Pyrazine, 2-ethenyl-6-methyl-	13925-09-2	C7H8N2	94076	0	0	0	0	0	0	162996
2,6-Dioxa-tricyclo[3.3.2.0(3,7)]dec-9-ene	75568-75-1	C8H10O2	0	0	0	320852	0	0	0	0
1-[(1-Oxo-2-propenyl)oxy]-2,5-pyrrolidinedione	38862-24-7	C7H7NO4	924735	0	0	0	0	0	0	0
2-(2-Methylvinyl)thiophene	23229-68-7	C7H8S	0	0	74731	0	0	0	0	0
Conhydrin	63401-12-7	C8H17NO	0	0	0	0	0	173292	0	0
Oxetane, 2,3,4-trimethyl-	32347-12-9	C6H12O	0	0	0	0	0	149136	0	0
Quinoline, 1,2,3,4-tetrahydro-2-methyl-	1780-19-4	C10H13N	0	116059	0	0	0	0	0	0
1H-Isoindole, 2,3-dihydro-	496-12-8	C8H9N	113077	147362	0	0	133678	119883	92894	0
Isothiazole	288-16-4	C3H3NS	194105	136507	219881	0	121126	119421	213518	229027
Furfuryl isothiocyanate	4650-60-6	C6H5NOS	0	0	0	0	617230	0	486389	665382
2,4,5-Trihydroxypyrimidine	496-76-4	C4H4N2O3	0	0	0	3552281	0	0	0	0
2-Furanmethanol, tetrahydro-, acetate	637-64-9	C7H12O3	205256	410761	0	0	193805	0	0	0
Bromoacetic acid, 2-tetrahydrofurylmethyl ester	56405-23-3	C7H11BrO3	0	0	0	0	0	0	0	591931
Oxetane, 3-(1-methylethyl)-	10317-17-6	C6H12O	0	0	370541	0	0	0	0	0
Trimethylene oxide	503-30-0	C3H6O	0	0	0	359574	0	0	0	0
Furfuryl glycidyl ether	5380-87-0	C8H10O3	0	0	0	1196535	0	0	0	0
Chloroacetic acid, 2-tetrahydrofurylmethyl ester	702-26-1	C7H11ClO3	0	0	0	0	0	0	110636	177418
2H-Pyran-2-methanol, tetrahydro-	100-72-1	C6H12O2	0	0	0	128594	0	0	111919	0
2H-Pyran-2-one, tetrahydro-6-undecyl-	7370-44-7	C16H30O2	6367511	3875018	0	10867979	15356848	6773821	9431468	121713453
6-Oxa-bicyclo[3.1.0]hexan-3-ol	25494-14-8	C5H8O2	0	0	0	0	0	229079	0	0
cis-2-Oxabicyclo[4.4.0]decane	60416-19-5	C9H16O	0	519967	0	0	519563	0	0	0
Furfuryl alcohol, tetrahydro-5-methyl-, cis-	16015-08-0	C6H12O2	347939	0	88500	115350	0	0	0	0
Oxirane, [(tetradecyloxy)methyl]-	38954-75-5	C17H34O2	0	1343664	0	0	0	0	0	0
1,2:4,5:9,10-Triepoxydecane	52338-90-6	C10H16O3	0	0	182031	0	0	0	0	0
2H-Indol-2-one, 1,3-dihydro-	59-48-3	C8H7NO	0	0	0	231564	0	0	0	0
Naphtho[2,1-b]furan	232-95-1	C12H8O	0	0	0	0	241276	0	0	437391
2H,7H-Pyrano[2,3-b]pyran, hexahydro-	38737-53-0	C8H14O2	0	0	0	78562	88017	0	0	0
Oxirane, [(hexyloxy)methyl]-	5926-90-9	C9H18O2	1489138	1440499	1984993	1406468	2056800	1588043	1236890	1538613
Cyclobuta[1,2-b:3,4-b']dithiophene, octahydro-, 1,1,4,4-tetraoxide	74421-30-0	C8H12O4S2	0	0	1022400	0	0	0	0	0
Furan, tetrahydro-2,2-dimethyl-5-(1-methylpropyl)-	33978-70-0	C10H20O	0	0	0	0	0	279628	0	0
Furan, 2-ethyltetrahydro-5-methoxy-2-methyl-	61177-19-3	C8H16O2	0	422203	0	0	0	0	0	0
Oxetane, 2,4-dimethyl-, trans-	29424-94-0	C5H10O	0	529586	0	0	0	0	0	0
2(3H)-Furanone, dihydro-3-(3-methylbutyl)-	40541-41-1	C9H16O2	0	0	0	0	0	928597	268125	262333
Oxirane, (fluoromethyl)-	503-09-3	C3H5FO	0	195114	0	0	177250	0	0	0
Pyrazol-5-ol, 1-acetyl-3,4-dimethyl-, acetate (ester)	5203-75-8	C9H12N2O3	0	0	0	860861	0	0	0	0
Pyridine-D5-	7291-22-7	C5D5N	0	0	423581	0	0	0	0	0
Pyridine, 3-methyl-5-propyl-	53957-26-9	C9H13N	0	731027	1121042	580921	492783	417231	0	0
Pyridine, 2-nonyl-	10523-35-0	C14H23N	0	0	2292047	0	905424	1025938	0	0
Benzo[h]quinoline	230-27-3	C13H9N	0	0	143681	0	0	0	0	0
Benzo[c]thiophene	270-82-6	C8H6S	0	0	0	0	0	135978	0	0
Oxonin, 4,5,6,7-tetrahydro-, (Z,Z)-	17123-56-7	C8H12O	0	0	0	0	0	292659	0	0
1H-Azepine, hexahydro-1-nitroso-	932-83-2	C6H12N2O	0	0	0	0	0	0	1627420	3077037
1H-Indole-1-carboxaldehyde, 2,3-dihydro-	2861-59-8	C9H9NO	956049	1084023	1323430	0	0	0	725049	1071813
1-Propanamine, N-(2-furanylmethylene)-2-methyl-	85098-92-6	C9H13NO	241763	308537	411533	0	0	0	0	0
N2-Methyl-2,3-pyridinediamine	5028-20-6	C6H9N3	0	0	0	0	0	0	0	82076
1-Butanamine, N-(2-furanylmethylene)-3-methyl-	52074-26-7	C10H15NO	462848	643420	567694	0	0	0	0	0
gamma-Tetradecalactone	2721-23-5	C14H26O2	1378067	2042621	1281455	1746363	3238202	2895881	3766505	5367064
7-Oxabicyclo[4.1.0]heptan-2-one	6705-49-3	C6H8O2	0	0	0	0	0	0	155479	0
6-Ethyl-5,6-dihydro-2H-pyran-2-one	19895-35-3	C7H10O2	420060	392135	0	348401	375323	413331	419339	504757
Tetrazolo[1,5-b]pyridazine, 6-chloro-	21413-15-0	C4H2ClN5	0	0	0	0	138877	0	0	0
6-Methyl-1,7-diazabicyclo[4.1.0]heptane	108602-71-7	C6H12N2	0	0	0	0	0	0	664869	0
2H-Pyran-2-one, tetrahydro-6,6-dimethyl-	2610-95-9	C7H12O2	0	0	507544	0	0	0	0	0
2-Heptanone, 6-(2-furanyl)-6-methyl-	51595-87-0	C12H18O2	1827149	2324448	2292647	1691323	2471240	462763	0	504073
5-Isoxazolecarboxylic acid, 4,5-dihydro-5-methyl-, methyl ester, (R)-	64018-42-4	C6H9NO3	0	0	0	0	285963	0	0	0
5-Ethylthiophene-2-carbaldehyde	36880-33-8	C7H8OS	93810	190060	235914	0	75503	0	70937	93232
4-Methoxycarbonyl-4-butanolide	3885-29-8	C6H8O4	0	0	0	310594	0	0	0	0
2-Pyridinecarboxylic acid, 5-nitro-	30651-24-2	C6H4N2O4	0	0	0	0	0	0	102548	0
2,5-Dihydro-5-methoxy-2-furanone	10449-66-8	C5H6O3	0	0	0	0	0	926590	0	0
Pyrimidine, 5-methyl-, 1-oxide	17758-50-8	C5H6N2O	0	4391098	0	0	0	0	0	3107162
Pyrimidine, 5-methyl-	2036-41-1	C5H6N2	0	0	390256	0	415470	0	371414	0
5-Methyloxazolidine	58328-22-6	C4H9NO	0	321369	0	0	0	0	0	0
p-Dioxin, 2,3-dihydro-5-methyl-	3973-22-6	C5H8O2	0	0	780468	0	478972	354683	0	0
Pyridine, 5-hexyl-2-methyl-	710-40-7	C12H19N	0	141086	0	0	0	0	0	0
5-Fluoro-2-hydroxypyridine	51173-05-8	C5H4FNO	0	0	0	0	297710	0	0	0
2,4(1H,3H)-Pyrimidinedione, 5-amino-	932-52-5	C4H5N3O2	80540	0	98864	0	905795	0	0	0
Pentanal, 5-[(tetrahydro-2H-pyran-2-yl)oxy]-	14194-86-6	C10H18O3	191425	0	0	0	0	0	0	0
5-(Hydroxymethyl)dihydrofuran-2(3H)-one	10374-51-3	C5H8O3	0	0	0	0	0	160169	0	0
1,3-Dioxolane, 4-ethyl-4-methyl-2-pentadecyl-	56599-78-1	C21H42O2	0	0	0	0	800698	0	0	597986
Pyridine, 4-pentyl-	2961-50-4	C10H15N	3082565	4047733	3202148	2305803	3426660	3199890	4852536	4368382
1(3H)-Isobenzofuranone, 3a,4,5,7a-tetrahydro-4-hydroxy-3a,7a-dimethyl-, (3aa,4beta?????beta?????,7aa)-(beta?????beta????Â¡Ã)-	54346-06-4	C10H14O3	0	370864	201470	0	147874	337307	0	147425
1H-Indole, 4-methyl-	16096-32-5	C9H9N	2309774	1893896	0	2064072	3379991	3268524	3280285	5196957
Quinazoline, 4-methyl-	700-46-9	C9H8N2	0	0	0	0	0	0	0	461272
4H-1,2,4-Triazol-3-amine, 4-methyl-	16681-76-8	C3H6N4	0	0	0	321902	0	0	0	0
4-Amino-3-hydroxytetrahydrothiophene 1,1-dioxide	55261-00-2	C4H9NO3S	0	0	361855	0	0	39161655	0	30751686
4-Amino-6-hydroxypyrimidine	1193-22-2	C4H5N3O	0	0	0	371673	0	0	0	0
4H-Pyran-4-one, 2,3-dihydro-3,5-dihydroxy-6-methyl-	28564-83-2	C6H8O4	1706123	2857768	0	508446	1226245	2175889	3837888	4324604
3(2H)-Isoxazolone, 4,5-dimethyl-	930-83-6	C5H7NO2	0	103703853	395048	0	0	0	0	0
1,3-Dioxolane, 4,5-dimethyl-2-pentadecyl-	56599-61-2	C20H40O2	0	0	0	0	0	0	0	518667
4,5-Diamino-6-hydroxypyrimidine	1672-50-0	C4H6N4O	0	0	0	0	0	0	0	138535
5,6-Epoxyhexanol-1	21915-57-1	C6H12O2	0	0	0	0	0	0	0	379226
2-Butanone, 4-(5-methyl-2-furanyl)-	13679-56-6	C9H12O2	0	419813	234237	0	0	468681	729204	522782
Thiophene, 2,5-dibutyl-	6911-45-1	C12H20S	0	106102	0	317508	492736	788271	0	0
3-Hydroxypyridine monoacetate	17747-43-2	C7H7NO2	289218	0	0	0	0	0	340504	463532
3-Methylidene-2-benzofuran-1-one	3453-63-2	C9H6O2	0	0	0	0	0	140757	0	0
Furan, 3-pentyl-	6177-84-0	C9H14O	142489	184254	0	115274	121517	106353	113261	150526
3-Undecylthiophene	129607-86-9	C15H26S	0	0	0	0	386898	0	326135	497797
3-Thiophenemethanol	71637-34-8	C5H6OS	0	0	0	0	0	0	163163	139443
3-Pyridinol	109-00-2	C5H5NO	0	0	0	0	0	131524	0	0
Oxirane, 3-hydroxypropyl-	21915-56-0	C5H10O2	374716	568970	0	334586	0	340617	645059	0
2(3H)-Furanone, dihydro-4-methyl-	1679-49-8	C5H8O2	3789631	2140641	749929	2195823	2860055	3018288	3213296	5286122
Pyridine, 3-methyl-	108-99-6	C6H7N	625928	531999	343784	242657	656811	524951	109874	765821
4-Methyl-2-(4-methyl-6-oxo-1-oxahexyl)tetrahydro-2H-pyran	101153-83-7	C12H22O3	0	0	0	48627	0	0	0	0
1H-Pyrrole, 3-methyl-	616-43-3	C5H7N	337323	209630	0	279021	187654	261511	354442	0
3-Methyl-1-[(1H)-1,2,4-triazol-1-yl]butan-2-one	64922-02-7	C7H11N3O	0	0	0	0	0	216537	0	0
Pyridine, 3-propyl-	4673-31-8	C8H11N	348357	459337	645317	304958	284351	300736	207184	222477
Pyridine, 3-phenyl-	1008-88-4	C11H9N	0	114483	86752	0	146497	131790	121478	323965
3-Aminoisoxazole	1750-42-1	C3H4N2O	0	0	0	0	405510	0	0	0
3-Aminopyrazole	1820-80-0	C3H5N3	0	0	0	0	0	0	129433	0
3-Isoxazolamine, 5-methyl-	1072-67-9	C4H6N2O	424525	96171	0	0	0	0	108922	0
1,2,4-Triazin-3-amine, 5,6-dimethyl-	17584-12-2	C5H8N4	0	0	0	0	0	0	132886	0
2(1H)-Pyridinone, 3-amino-	33630-99-8	C5H6N2O	2967406	0	0	1819496	2273697	4093674	2061298	0
3-Pyridinamine, 2,6-dimethyl-	3430-33-9	C7H10N2	0	0	0	0	69559	0	0	0
3-Amino-1,2,4-triazole-5-carboxylic acid	3641-13-2	C3H4N4O2	0	0	0	0	320621	0	0	0
2-Hydroxy-1,1,10-trimethyl-6,9-epidioxydecalin	108511-85-9	C13H22O3	1350065	0	0	0	1786357	1713891	1378888	0
1,2,4,5-Tetrazine, 3,6-bis(1-methylethyl)-	13717-93-6	C8H14N4	1599150	457279	1357481	0	108063745	22425134	671936	0
3,5-Dimethyldihydropyran-2,6-dione	7446-84-6	C7H10O3	0	0	0	2348484	0	0	0	0
1H-Pyrazole-1-carboximidamide, 3,5-dimethyl-	22906-75-8	C6H10N4	0	235103	0	0	0	0	0	0
3,5-Dimethyl-4-propyl-1H-pyrazole	81328-51-0	C8H14N2	0	125457	0	0	0	0	0	0
2H-Pyran, 3,4-dihydro-	110-87-2	C5H8O	0	246465	0	0	0	0	0	0
2(3H)-Furanone, 3-(2-bromoethyl)dihydro-	54815-24-6	C6H9BrO2	0	0	0	0	439639	420200	0	0
3(2H)-Furanone, 5-methyl-2-octyl-	57877-72-2	C13H22O2	0	0	186488	300583	139524	353262	0	0
3(2H)-Furanone, 2-hexyl-5-methyl-	33922-66-6	C11H18O2	0	0	0	217446	0	505588	0	0
Thiophene, 2-octyl-	880-36-4	C12H20S	299654	393962	254688	0	379722	472950	386288	0
Thiophene, 2-(3-methylbutyl)-5-propyl-	54845-34-0	C12H20S	1120228	2196104	2158316	1236450	1303427	1297974	2016000	2122670
Thiophene, 2-(2-methylpropyl)-	32741-05-2	C8H12S	0	0	0	0	0	584398	0	0
2-Ethoxytetrahydrofuran	13436-46-9	C6H12O2	77324	0	0	0	0	0	0	0
2H-Pyran, 2-ethoxytetrahydro-	4819-83-4	C7H14O2	0	119038	0	0	0	0	0	0
1H-Imidazole, 2-ethyl-	1072-62-4	C5H8N2	0	281655	0	0	0	0	0	0
1H-Pyrrole, 2-ethyl-	1551-06-0	C6H9N	228395	287830	365589	201779	193508	184608	176443	184935
Ethyl-2-benzofuran	3131-63-3	C10H10O	0	81114	0	0	0	0	0	0
Thiophene, 2-ethyl-5-isopentyl-	26963-39-3	C11H18S	450008	1628659	263303	404038	2094531	1047510	1280379	1734960
Thiophene, 2-ethyl-5-hexyl-	42908-64-5	C12H20S	234621	0	224027	252689	271038	0	0	0
Thiophene, 2-ethyl-5-propyl-	54244-74-5	C9H14S	196650	316351	0	146624	0	0	185244	185869
Oxetane, 2-ethyl-3-methyl-	53778-62-4	C6H12O	0	0	0	236341	295376	0	254821	0
2,3,5-Trimethyl-6-ethylpyrazine	17398-16-2	C9H14N2	111208	0	0	0	0	0	0	101957
Oxazole, 2-ethyl-4,5-dihydro-	10431-98-8	C5H9NO	0	62341	0	0	0	0	0	0
Pyrrolidine, 2-ethyl-1-methyl-	26158-82-7	C7H15N	0	0	0	0	0	0	713425	0
2-n-Octylfuran	4179-38-8	C12H20O	201198	178945	159606	0	0	0	0	156564
2-Pentadecylfuran	59958-20-2	C19H34O	0	0	0	0	0	0	3303240	0
2-Tridecylfuran	25346-22-9	C17H30O	286282	333089	857745	414203	666895	693412	547984	985911
Pyridine, 2-tridecyl-	33912-24-2	C18H31N	0	0	0	0	1001385	643639	0	0
2-Heptadecylpyridine	67373-93-7	C22H39N	0	0	744671	0	0	401196	285821	355350
Thiophene, 2-dodecyl-	4861-61-4	C16H28S	353391	488875	0	688149	1176866	1370629	1074154	1353138
2-Dodecylfuran	75308-12-2	C16H28O	0	0	1454019	0	0	0	0	298283
2-Thiophenemethanol	636-72-6	C5H6OS	92282	0	0	0	0	0	0	0
1,2-Epoxyundecane	17322-97-3	C11H22O	0	0	0	0	0	0	641373	0
2(1H)-Pyrimidinone	557-01-7	C4H4N2O	0	363221	0	0	0	389908	0	565382
2-Methylthiolane, S,S-dioxide	1003-46-9	C5H10O2S	0	0	0	0	0	0	0	461831
Thiazole, 2-methyl-	3581-87-1	C4H5NS	104405	110758	121096	92910	102804	105913	122453	0
Thieno[2,3-b]thiophene,2-methyl-	13393-75-4	C7H6S2	0	0	185417	0	211401	0	0	0
2-Methyl-1,3-oxazole-4-carbonitrile	89282-09-7	C5H4N2O	0	0	0	0	0	0	0	190570
Benzoxazole, 2-methyl-	95-21-6	C8H7NO	1005942	336098	0	306229	712279	933203	554419	1681353
N-Methylpyrimidin-2-amine	931-61-3	C5H7N3	0	0	0	0	0	85676	0	112724
2-Methyl-5-butylpyridine	702-16-9	C10H15N	0	0	0	0	0	0	254516	1690022
1H-Pyrrolo[2,3-b]pyridine, 2-methyl-	23612-48-8	C8H8N2	0	0	0	108535	0	0	0	0
(1H)Pyrrole-3-carbonitrile, 2-methyl-	26187-27-9	C6H6N2	0	0	0	0	452220	0	0	0
1H-Pyrrole, 2-methyl-	636-41-9	C5H7N	0	342625	379429	0	0	295857	323805	374057
Aziridine, 2-hexyl-	13906-89-3	C8H17N	0	0	0	0	133061	0	0	0
Pyridine, 2-hexyl-	1129-69-7	C11H17N	4539793	5152022	6397347	3288276	3413985	3063187	3176865	2561253
Oxazole, 2-hexyl-4,5-dimethyl-	20662-87-7	C11H19NO	329667	0	298457	0	0	0	0	1499471
Thiophene, 2-decyl-	24769-39-9	C14H24S	0	0	0	1705802	4075467	457682	0	0
2-Decylfuran	83469-85-6	C14H24O	975173	1234385	806035	1042087	1210998	1292070	1287307	1664712
2-Fluoropyridine	372-48-5	C5H4FN	0	253604	0	0	0	0	0	0
2-Furanacetaldehyde, a-propyl-	31681-26-2	C9H12O2	2220714	448722	1389480	304875	580072	650080	2199294	503517
2-Furanol, tetrahydro-2-methyl-	7326-46-7	C5H10O2	0	0	0	0	0	0	0	534946
2H-Pyran, 2-butoxytetrahydro-	1927-68-0	C9H18O2	102265	0	0	0	0	0	0	0
Furan, 2-butyltetrahydro-	1004-29-1	C8H16O	2278397	2726139	3481118	2191185	2577252	1112256	1323041	1348124
Thiophene, 2-butyl-5-(2-methylpropyl)-	54845-35-1	C12H20S	87491	0	0	0	0	0	298654	0
Thiophene, 2-butyl-5-ethyl-	54411-06-2	C10H16S	118784	141672	0	549423	181734	0	428725	260494
Thiophene, 2-butyl-5-propyl-	4861-62-5	C11H18S	192126	182704	169534	423536	607606	549675	221454	326193
2-Propyltetrahydropyran	3857-17-8	C8H16O	0	647753	0	552909	86881	0	325012	0
1H-Imidazole, 2-propyl-	50995-95-4	C6H10N2	0	0	0	0	0	0	508783	0
Furan, 2-propyl-	4229-91-8	C7H10O	6826262	9440957	13932234	6204761	5345975	4903630	3239772	3852946
2-n-Propylaziridine	3647-38-9	C5H11N	207793	0	0	0	0	0	0	0
2-Pyrazoline, 1-isobutyl-3-methyl-	26964-53-4	C8H16N2	0	0	230395	0	180023	195048	0	0
2-Pyrrolidinone, 5-(cyclohexylmethyl)-	14293-08-4	C11H19NO	0	0	205721	0	0	0	0	0
2-Pyrrolidinone	616-45-5	C4H7NO	1783022	1228731	20343	726576	2542956	4243770	2549989	5508109
Azetidine, 2-phenyl-	22610-18-0	C9H11N	0	116142	240114	301037	0	128091	148510	0
Aziridine, 2-phenyl-	1499-00-9	C8H9N	0	0	195509	0	0	0	0	0
Kaur-15-ene	5947-50-2	C20H32	0	394110	305161	397406	537883	433894	0	443075
1,8-Naphthyridine, 2,7-dimethyl-	14903-78-7	C10H10N2	110742	0	0	0	0	0	0	0
Pyrazine, 2,6-diethyl-	13067-27-1	C8H12N2	168129	367363	0	347745	0	0	0	0
2,5-Thiophenedicarboxaldehyde	932-95-6	C6H4O2S	699849	538945	243754	927169	1181287	908515	1027927	1344611
Furan, tetrahydro-2,5-dimethyl-	1003-38-9	C6H12O	0	159902	146580	147892	0	102955	0	0
Furan, 2,5-dihydro-2,5-dimethyl-	59242-27-2	C6H10O	0	0	402399	0	0	0	0	0
Furan, tetrahydro-2,5-dipropyl-	4457-62-9	C10H20O	0	0	0	0	0	232179	0	0
Thiophene, 2,5-dipropyl-	54411-07-3	C10H16S	724405	1230697	1507914	556692	645689	684364	843602	1040523
2(1H)-Pyridinone, 4-hydroxy-6-methyl-	3749-51-7	C6H7NO2	715418	0	0	0	911505	762995	0	780835
Oxazole, 4,5-dihydro-2,4-dimethyl-	6159-23-5	C5H9NO	0	0	300778	0	0	0	0	0
1,3-Dioxane, 2,4,6-trimethyl-, (2a,4a,6a)-	19145-91-6	C7H14O2	0	0	0	0	0	0	505884	0
2,4,6(1H,3H,5H)-Pyrimidinetrione, 5-ethyl-1,3-dimethyl-5-(1-methylpropyl)-	55134-03-7	C12H20N2O3	0	0	0	68691	80907	0	70715	0
Furan, 2,3-dihydro-	1191-99-7	C4H6O	176041	488020	1009895	125314	158077	151485	162765	79247
Furan, 2,3-dihydro-5-methyl-	1487-15-6	C5H8O	618016	817374	772006	385345	623529	497782	0	0
1,4 Benzodioxan-6-amine	22013-33-8	C8H9NO2	52120	0	0	0	0	0	0	0
2(1H)-Pyridinone, 3-hydroxy-	16867-04-2	C5H5NO2	0	344002	206833	0	0	282598	236008	0
1,4-Dioxane, 2,3-dimethoxy-	23918-30-1	C6H12O4	0	0	0	0	214384	0	0	0
2,3-Dimethyl-3-pyrazolin-5-one	3201-28-3	C5H8N2O	0	875880	0	0	0	0	0	0
Furan, 2,5-dihydro-2,2,4-trimethyl-	23230-79-7	C7H12O	0	0	0	0	0	681911	0	0
Quinoline, 1,2-dihydro-2,2,4-trimethyl-	147-47-7	C12H15N	0	0	0	0	0	70505	0	0
2H-Pyran, 2-(bromomethyl)tetrahydro-	34723-82-5	C6H11BrO	0	0	0	0	143000	0	0	0
2H-Pyran, tetrahydro-2-[(tetrahydro-2-furanyl)methoxy]-	710-14-5	C10H18O3	0	0	0	0	1218374	1062176	0	0
Furan, 2-(dichloromethyl)-tetrahydro-	931-05-5	C5H8Cl2O	0	0	0	0	163605	631448	0	152795
2(5H)-Furanone, 5-(1-methylethyl)-	56767-19-2	C7H10O2	0	2276456	0	0	0	0	0	0
2(3H)-Furanone, dihydro-3-pentyl-	51849-71-9	C9H16O2	1101587	1055703	926056	1116714	521493	0	632574	0
1-Piperidinecarboxaldehyde, 2-(1-formyl-2-pyrrolidinyl)-	52195-96-7	C11H18N2O2	0	0	0	0	0	0	81721	0
2-(Imidazol-1-ylmethyl)cyclohexan-1-one	1119458-63-7	C10H14N2O	0	0	284770	0	0	0	0	0
1-Acetyl-3-amino-4-cyano-3-pyrroline	2125-74-8	C7H9N3O	164989	0	0	0	0	0	598705	928655
3-Piperidinone, 1-ethyl-	43152-93-8	C7H13NO	0	0	146484	0	0	0	0	0
2-Aziridinone, 1-tert-butyl-3-(1-methylcyclohexyl)-	24161-49-7	C13H23NO	0	0	0	183171	308225	303573	232355	347437
Isoquinoline, 1-methyl-	1721-93-3	C10H9N	0	0	289342	0	0	0	0	0
1H-Pyrazole, 1-methyl-	930-36-9	C4H6N2	0	0	0	0	0	0	0	402997
1H-Imidazole, 1-methyl-5-nitro-	3034-42-2	C4H5N3O2	0	1150047	127182	1126494	0	0	0	0
1-Methyl-3-pyrrolidinol	13220-33-2	C5H11NO	0	432819	0	0	0	0	0	0
2,3-Dihydro-1H-1-methylcyclopenta[b]quinoxaline	26629-21-0	C12H12N2	0	0	0	0	0	0	80929	0
1H-1,2,4-Triazol-5-amine, 1-methyl-	15795-39-8	C3H6N4	0	0	0	0	0	299368	0	0
1H-1,2,4-Triazol-3-amine, 1-methyl-	49607-51-4	C3H6N4	0	0	223650	0	0	0	0	0
1-Methyl-1H-1,2,4-triazole	6086-21-1	C3H5N3	0	184987	0	0	0	165402	0	0
2-Pyrazoline, 1-butyl-5-methyl-	22581-50-6	C8H16N2	0	0	0	0	0	0	0	667562
Isoquinoline, 1-butyl-3,4-dihydro-	33351-43-8	C13H17N	0	0	84856	0	0	0	0	0
1-Azaspiro[5,5]undecane	180-73-4	C10H19N	0	0	0	303352	0	0	0	0
1H-Tetrazole-1,5-diamine	2165-21-1	CH4N6	0	896311	0	0	0	0	0	394205
1H-Imidazol-2-amine	7720-39-0	C3H5N3	0	114720	0	0	0	0	444147	0
5-Aza-2H-indazole	271-50-1	C6H5N3	0	0	0	0	0	0	0	3327538
1H,3H-Furo[3,4-c]furan, tetrahydro-	5175-36-0	C6H10O2	0	0	157524	0	0	0	0	0
10-Methyl-3,4,5,8,9,10-hexahydrooxecin-2-one	136230-43-8	C10H16O2	0	0	193464	0	0	0	0	0
4-Hydroxy-1,8-naphthyridine	54569-29-8	C8H6N2O	0	0	0	0	0	225310	0	0
1,6-Diazabicyclo[4.1.0]heptane	59204-83-0	C5H10N2	0	224024	0	0	0	0	0	0
1,5-Naphthyridine	254-79-5	C8H6N2	0	0	0	254177	0	0	0	0
7-Oxabicyclo[2.2.1]heptane	279-49-2	C6H10O	0	0	0	0	1170570	0	0	974429
2,3,4,5-Tetrahydropyridazine	694-06-4	C4H8N2	0	115846	0	0	0	0	0	0
1,3-Dioxolane-2-methanol	5694-68-8	C4H8O3	0	0	713358	0	0	0	0	0
1,3-Dioxolane, 2-heptyl-	4359-57-3	C10H20O2	0	558367	0	0	0	0	0	0
2,4,6(1H,3H,5H)-Pyrimidinetrione, 5-butyl-3-ethyl-1,3-dimethyl-	28239-45-4	C12H20N2O3	0	0	0	0	0	0	0	94277
1,3-Dioxane-5-methanol, 4,5-dimethyl-	54063-15-9	C7H14O3	0	0	0	0	0	152751	0	0
1,3-Dioxane, 4-(hexadecyloxy)-2-pentadecyl-	56599-40-7	C35H70O3	0	844537	0	0	0	0	0	0
1,3-Dioxane	505-22-6	C4H8O2	203487	0	0	266116	0	0	0	0
Oxirane, hexyl-	2984-50-1	C8H16O	522241	684724	579604	579921	577501	550908	329585	378506
Oxirane, dodecyl-	3234-28-4	C14H28O	30058550	0	0	0	0	61054003	51411768	1198140
Oxirane, decyl-	2855-19-8	C12H24O	0	527185	0	0	0	0	0	0
Oxirane, hexadecyl-	7390-81-0	C18H36O	0	75821159	30861766	123654005	32324693	206531208	110497212	43791811
Oxirane, butyl-	1436-34-6	C6H12O	0	668395	0	0	0	0	0	0
9-Oxabicyclo[6.1.0]nonane	286-62-4	C8H14O	0	0	10099812	0	6963897	0	0	0
Oxirane, octyl-	2404-44-6	C10H20O	389761	360252	0	468567	478165	489193	345342	449208
Oxirane, pentyl-	5063-65-0	C7H14O	700985	606014	754911	705756	711834	632331	360059	559360
1H-Indole, 2,3-dihydro-1,2-dimethyl-	26216-93-3	C10H13N	0	0	0	0	126537	0	90036	0
1,2,5-Thiadiazole	288-39-1	C2H2N2S	0	0	0	0	0	0	0	80452
1,2,4,5-Tetrazine	290-96-0	C2H2N4	0	0	0	0	0	0	2981837	0
Isoquinoline, 1,2,3,4-tetrahydro-	91-21-4	C9H11N	0	0	0	0	151264	0	0	0
1,1'-Carbonyldiimidazole	530-62-1	C7H6N4O	0	126307	0	0	0	0	0	0
2-Acetyl-2-methyltetrahydrofuran	32318-87-9	C7H12O2	1444801	1724588	2256566	1235011	1533758	1533985	517314	210638
(S)-5-Hydroxymethyl-2[5H]-furanone	78508-96-0	C5H6O3	59016	84866	162529	0	0	62460	0	0
2(3H)-Furanone, 3-(15-hexadecynylidene)dihydro-4-hydroxy-5-methyl-, [4S-(3Z,4a,5a)]-	71325-95-6	C21H34O3	0	0	0	0	0	0	0	735871
9-Oxabicyclo[6.1.0]nonane, 1-methyl-, cis-	52954-47-9	C9H16O	0	0	0	0	6551267	0	5407031	6200471
4-Quinolinecarboxaldehyde	4363-93-3	C10H7NO	1190910	1515800	375595	1205177	1512021	1497835	1543842	0
Isoavocadienofuran	34227-09-3	C17H26O	0	0	0	0	399269	0	0	578579
3,6,9-Trioxatetracyclo[6.1.0.0(2,4).0(5,7)]nonane, (1a,2a,4a,5a,7a,8a)-	39078-11-0	C6H6O3	0	0	0	0	523158	0	0	0
Oxazole, 2-hexyl-5-methyl-	16400-62-7	C10H17NO	0	0	0	0	0	433469	0	0
2H-Pyran, 2-(butylthio)tetrahydro-	16315-52-9	C9H18OS	0	0	318545	0	76027	0	0	0
Oxepine, 2,7-dimethyl-	1487-99-6	C8H10O	305735	315615	282377	251575	468717	123018	322777	494072
2-Vinylfuran	1487-18-9	C6H6O	373830	0	0	235265	0	0	0	308797
1-Propanamine, 3-dibenzo[b,e]thiepin-11(6H)-ylidene-N,N-dimethyl-, S-oxide	1447-71-8	C19H21NOS	0	0	0	0	0	274669	0	0
Oxirane, 2-methyl-3-(1-methylethyl)-	1192-31-0	C6H12O	0	0	282402	0	0	0	0	0
3,3'-Bifuran, 2,2',3,3'-tetrahydro-	98869-94-4	C8H10O2	0	0	0	0	0	144450	0	0
Piperoxan	59-39-2	C14H19NO2	349478	0	442999	0	0	0	0	0
Dimetotiazine	7456-24-8	C19H25N3O2S2	0	0	0	0	0	312675	0	0
2-Oxetanone, 4-methylene-	674-82-8	C4H4O2	0	0	0	0	0	0	0	750391
Borane, trimethyl-	593-90-8	C3H9B	0	0	0	563202	0	0	0	69642
Trimethylaluminum	75-24-1	C3H9Al	176158	0	0	0	0	1749359	0	1805830
Borane, diethylmethyl-	1115-07-7	C5H13B	0	0	0	0	327999	0	0	0
Methanamine, N-heptylidene-	6898-71-1	C8H17N	0	205540	0	0	0	0	0	0
Cyclobutaneacetonitrile, 1-methyl-2-(1-methylethenyl)-	55760-15-1	C10H15N	0	214774	150022	0	0	0	0	0
2,4,6-Cycloheptatrien-1-one oxime	17529-61-2	C7H7NO	0	0	0	0	0	0	0	230889
3-Buten-1-amine, N,N-dimethyl-	55831-89-5	C6H13N	0	0	0	0	0	657870	0	0
5-Cyano-1-pentene	5048-19-1	C6H9N	0	0	0	0	0	0	0	427474
3,7-Dimethyl-1,7-octadien-3-amine	77984-56-6	C10H19N	0	0	651795	551710	0	0	0	180227
Methyl isocyanide	593-75-9	C2H3N	5301125	6275579	6103923	5845863	5157033	5745453	5401228	5055823
Ethane, isocyanato-	109-90-0	C3H5NO	0	0	0	0	0	1327260	0	0
Methane, nitroso-	865-40-7	CH3NO	0	0	0	0	0	18582733	22909936	23017104
1-Pentanamine, N-ethyl-	17839-26-8	C7H17N	0	0	0	0	0	0	0	414713
Butane, 1-isocyano-	2769-64-4	C5H9N	0	0	0	0	0	3018291	0	0
Benzenamine, N-propyl-	622-80-0	C9H13N	622950	0	0	0	0	0	0	0
s-Triazole, 3-acetamido-	5295-23-8	C4H6N4O	0	0	0	0	0	0	341273	0
Acetaldehyde, butylhydrazone	20607-72-1	C6H14N2	0	0	0	0	260736	0	0	0
Acetaldehyde, ethylhydrazone	20487-02-9	C4H10N2	0	0	0	0	105749	0	0	0
Acetaldehyde, methylhydrazone	17167-73-6	C3H8N2	0	0	0	0	0	0	940316	0
n-Butyl nitrite	544-16-1	C4H9NO2	0	0	0	0	0	1430834	0	0
2-Pentanamine, 2,4,4-trimethyl-	107-45-9	C8H19N	0	0	0	0	1246970	0	701421	0
Pentadecanenitrile	18300-91-9	C15H29N	606433	757410	743389	0	923301	1033062	0	0
Tetradecanenitrile	629-63-0	C14H27N	0	0	0	0	0	0	1457498	2914408
Tridecanenitrile	629-60-7	C13H25N	0	0	0	691996	0	0	0	0
Hexadecanenitrile	629-79-8	C16H31N	0	0	0	0	0	221464	1073661	1135996
Propiolonitrile	1070-71-9	C3HN	0	0	0	0	0	0	140663	0
Diazene, dimethyl-	503-28-6	C2H6N2	0	0	0	0	0	0	1695374	0
Hexanenitrile	628-73-9	C6H11N	0	0	316869	0	0	0	0	0
Cyclobutylamine	2516-34-9	C4H9N	0	10522276	0	2063540	13914295	293786	3765918	0
Heptanedinitrile	646-20-8	C7H10N2	0	0	0	676063	0	0	0	0
Diethylcyanamide	617-83-4	C5H10N2	0	0	0	0	1952990	0	0	0
Valeraldehyde, dimethylhydrazone	14090-57-4	C7H16N2	0	0	900984	0	1688746	0	0	0
Acetonitrile-d3	2206-26-0	C2D3N	0	0	0	105082	0	0	0	0
2-Propanone, dibutylhydrazone	67660-52-0	C11H24N2	0	0	0	0	0	0	0	138363
2-Propanone, bis(1-methylethyl)hydrazone	36909-55-4	C9H20N2	96468	0	0	0	0	0	0	0
Propanal, butylhydrazone	20607-75-4	C7H16N2	0	0	0	0	0	1855475	0	0
Aminoacetonitrile	540-61-4	C2H4N2	0	0	0	0	736712	0	0	0
N-(2-Propynyl)-N-ethylamine	6943-44-8	C5H9N	274938	0	0	0	0	0	0	0
N-tert-Butylmethylamine	14610-37-8	C5H13N	0	0	0	0	0	0	0	88949
n-Hexylmethylamine	35161-70-7	C7H17N	1014797	0	0	0	0	0	0	0
Methylamine, N-(1-methylhexylidene)-	22058-71-5	C8H17N	0	0	388745	210477	0	0	0	0
1-Cyclopropylguanidine	168627-33-6	C4H9N3	0	0	0	0	0	0	1006519	0
Benzenamine, N-2-propyn-1-yl-	14465-74-8	C9H9N	0	0	207978	0	0	0	0	0
1,2-Ethanediamine, N,N'-dimethyl-	110-70-3	C4H12N2	0	3188868	0	539870	651095	0	0	0
1-Dodecanamine, N,N-dimethyl-	112-18-5	C14H31N	0	0	0	0	0	0	0	1053496
1,2-Ethanediamine, N'-ethyl-N,N-dimethyl-	123-83-1	C6H16N2	0	0	0	503830	0	0	0	0
Cyclohexanamine, N,N-dimethyl-	98-94-2	C8H17N	0	0	0	0	230274	0	0	0
N-(2-Furylmethyl)-1-butanamine	88230-53-9	C9H15NO	102503	0	0	0	0	0	0	0
2,6-Dimethylheptan-4-amine	65530-92-9	C9H21N	0	0	0	0	0	0	0	290274
1,1-Diethylpropanamine	1571-51-3	C7H17N	0	0	0	0	126965	0	176654	0
iso-Pentanal N-methyl-N-formylhydrazone	57590-21-3	C7H14N2O	0	466980	0	0	0	0	0	0
3-Pentanamine	616-24-0	C5H13N	0	147896	0	0	0	0	0	0
Propanenitrile, 3-(methylthio)-	54974-63-9	C4H7NS	0	0	0	142591	0	152335	0	197069
2-Hydrazinoethanol	109-84-2	C2H8N2O	0	0	0	0	0	0	28823030	0
2-Octanamine	693-16-3	C8H19N	0	0	0	0	973865	0	0	0
2-Pentanamine	63493-28-7	C5H13N	0	0	0	0	0	0	1039009	0
2-{[(5-Methyl-2-thienyl)methyl]amino}-1-butanol	869943-08-8	C10H17NOS	0	0	0	0	486926	0	0	0
2-[(2-Thienylmethyl)amino]-1-butanol	156543-22-5	C9H15NOS	0	0	0	0	0	0	0	439051
3-Amino-2,4-dimethylpentane	4083-57-2	C7H17N	0	0	0	0	0	0	0	2353031
2-[N-Aziridyl]methylpyrrole	132752-06-8	C7H10N2	9596404	12002468	11149529	10230779	0	7786173	6656643	7565027
1-Nonadecanamine, N,N-dimethyl-	49859-87-2	C21H45N	0	0	0	0	0	0	0	187937
Aziridine, 1-methyl-	1072-44-2	C3H7N	0	0	3309875	0	0	0	0	0
(2-Aziridinylethyl)amine	4025-37-0	C4H10N2	2540524	0	0	0	0	0	0	0
2-Butanamine, 3-methyl-	598-74-3	C5H13N	0	800983	0	0	0	0	0	0
1,2-Diazaspiro(2.5)octane	185-79-5	C6H12N2	0	0	1502103	0	0	0	0	0
1,2-Propanediamine, N,N'-dimethyl-, (S)-	27255-46-5	C5H14N2	689641	0	0	0	0	0	0	0
Betazole	105-20-4	C5H9N3	385583	294581	0	585197	0	530771	596750	639661
Phosphine, methyl-	593-54-4	CH5P	388920	0	0	0	454704	415969	457551	1378451
Dimethylphosphinic fluoride	753-70-8	C2H6FOP	0	0	0	0	0	0	805469	0
Ethyl methyl sulphone	594-43-4	C3H8O2S	0	0	87290	78013	0	68715	0	156171
Methyl hydrogen disulfide	6251-26-9	CH4S2	316415	0	325703	0	266728	448679	263498	7058822
2-Undecanethiol, 2-methyl-	10059-13-9	C12H26S	0	164846	0	0	0	0	0	0
1-Pentanethiol	110-66-7	C5H12S	429976	491201	366103	312636	446490	402594	267305	536678
1-Pentanol, 5-mercapto-	1633-79-0	C5H12OS	0	0	0	0	0	0	0	418914
Methanesulfonylacetonitrile	2274-42-2	C3H5NO2S	0	1619387	0	1516488	0	0	0	0
7-Methoxy-2,3-diphenyl-4H-chromen-4-one	18720-69-9	C22H16O3	0	0	0	0	641799	720185	0	0
Ethanone, 1-(4-hydroxyphenyl)-2-phenyl-	2491-32-9	C14H12O2	188851	0	0	0	0	0	0	0
Benzoic acid, 4-butyl-, 4-cyanophenyl ester	38690-77-6	C18H17NO2	0	0	0	0	0	325530	0	0
3,4-Dimethoxycinnamic acid	2316-26-9	C11H12O4	0	377526	0	0	0	0	0	0
Benzene, 1,1'-(1,1,2,2-tetrafluoro-1,2-ethanediyl)bis-	425-32-1	C14H10F4	0	1050666	337435	0	0	0	0	6009561
Oxacyclododecan-2-one	1725-03-7	C11H20O2	0	0	0	523975	391393	0	0	0
Oxacyclotridecan-2-one	947-05-7	C12H22O2	0	0	0	1577104	0	0	1344029	1504394
cis-2-(2-Pentenyl)furan	70424-13-4	C9H12O	0	0	0	187734	0	0	0	0
cis,cis-5,9-Tetradecadiene	51255-62-0	C14H26	0	0	0	0	0	0	0	2182260
Bicyclo[4.2.1]nona-2,4,7-triene, 9-(phenylseleno)-, syn-	72065-43-1	C15H14Se	341573	0	0	0	0	0	0	0
Bicyclo[3.2.0]heptan-2-one, 6-hydroxy-5-methyl-6-vinyl-	1005276-66-3	C10H14O2	0	0	0	0	0	0	0	2651755
Bicyclo[2.2.1]heptane, 2-methylene-3-(1-methylethenyl)-	77764-41-1	C11H16	0	0	0	1394119	0	3087203	0	0
Bicyclo[2.2.1]heptane, 2-(1-buten-3-yl)-	55170-90-6	C11H18	0	0	223437	0	0	0	0	0
8-Azabicyclo[3.2.1]oct-6-en-3-ol, 8-methyl-, endo-	20513-09-1	C8H13NO	0	0	0	0	0	0	0	343781
Cyclopentanol, 3-methyl-2-(2-pentenyl)-	137303-64-1	C11H20O	0	2920372	0	0	0	0	0	0
Cyclopropane, 2-(1,1-dimethyl-2-propenyl)-1,1-dimethyl-	81051-15-2	C10H18	0	0	1000498	0	0	0	1778176	0
Cyclopropane,-1-methyl-1-ethenyl-2-(2-furyl)-,	4294745-32-7	C10H12O	0	228981	226227	0	147109	158492	0	0
Furan, 2-(1-pentenyl)-, (Z)-	20992-60-3	C9H12O	369937	0	0	1399296	1311628	299232	0	0
Furan, 2-(1-pentenyl)-, (E)-	20992-69-2	C9H12O	1520685	472279	573597	311383	328243	1232106	286679	301246
trans-1-Methyl-2-(2'-propenyl)cyclopropane	76588-95-9	C7H12	0	0	0	227618	328374	0	0	0
trans,trans-2,9-Undecadiene	22057-21-2	C11H20	0	2032592	816810	0	0	0	0	0
E-11-Tetradecen-1-ol trifluoroacetate	4294581-58-6	C16H27F3O2	0	0	0	2731153	0	502153	0	0
9-Oxa-bicyclo[3.3.1]nona-3,6-dien-2-one	75568-53-5	C8H8O2	0	0	880532	644014	493895	0	0	325330
4-Oxohex-2-enal	20697-55-6	C6H8O2	685793	991728	0	742685	679836	623886	379345	550622
4-Hexen-3-one, 4-methyl-	52883-78-0	C7H12O	0	0	656041	0	0	318525	0	0
4,8,12-Tetradecatrienal, 5,9,13-trimethyl-	66408-55-7	C17H28O	2872477	5771613	2598562	4994749	8013444	9448899	6448375	13519860
3-Methyl-3-hexene	3404-65-7	C7H14	0	739643	0	0	0	0	0	0
3-Butyl-2-hydroxy-2-cyclopenten-1-one	29798-72-9	C9H14O2	2507401	1409393	3257941	1315294	1203657	1836988	784358	722951
3-Phenyl-2-penten-1-ol	105330-11-8	C11H14O	302406	0	0	0	216437	208702	0	225356
3,10-Dioxatricyclo[4.3.1.0(2,4)]dec-7-ene, (1a,2a,4a,6a)-	50267-08-8	C8H10O2	0	0	0	0	197250	0	0	0
2-Nonen-4-yn-1-ol, (Z)-	134225-90-4	C9H14O	0	839538	165913	0	0	0	0	0
2-Hexenal, 2-methyl-	28467-88-1	C7H12O	3179517	0	0	664944	0	764635	0	0
2-Cyclopentene-1-butanal, gamma,gamma,2,3-tetramethyl-	60714-25-2	C13H22O	0	87315	0	0	0	0	0	0
2-[2-(5-Norbornenyl)oxy]-tetrahydropyran	122685-23-8	C12H18O2	0	0	0	0	0	112888	567481	0
2,7-Dioxatricyclo[4.4.0.0(3,8)]dec-4-ene	51826-18-7	C8H10O2	178974	238988	139969	150619	295369	262616	262483	255734
2,6-Dimethyl-1-nonen-3-yn-5-ol	19780-98-4	C11H18O	0	0	0	0	473734	0	5937468	5925396
2,5-Octadiene, 3,4,5,6-tetramethyl-	247797-85-9	C12H22	0	0	0	0	0	0	1266611	0
2,4-Undecadien-1-ol	77657-78-4	C11H20O	277539	341647	0	0	294609	0	216524	215965
1-Octene, 3-methyl-	13151-08-1	C9H18	256050	0	0	0	0	0	0	0
1-Allyl-3-(2-(allylthio)propyl)trisulfane	193625-59-1	C9H16S4	0	0	0	0	0	807093	0	0
1-Trifluoroacetoxy-10-undecene	1675-20-3	C13H21F3O2	0	0	0	0	0	0	394043	0
1-Cyclohexylheptene	114614-83-4	C13H24	573136	0	0	0	0	0	0	0
1,6-Octadiene, 3,5-dimethyl-, trans-	74630-87-8	C10H18	483817	0	0	0	0	721786	682407	780525
1,5-Cyclooctadiene, 1,2-dimethyl-	6588-51-8	C10H16	0	0	0	0	0	936516	1293209	1390408
1,3-Cyclopentadiene, 5-(trans-2-ethyl-3-methylcyclopropylidene)-	79209-36-2	C11H14	0	248700	196702	0	0	0	0	0
1,3-Cyclohexadiene, 5,6-dimethyl-	5715-27-5	C8H12	0	0	0	0	0	0	78023	0
1,3,7-Octatriene, 2,7-dimethyl-	36638-38-7	C10H16	0	0	0	0	0	333371	0	0
1-(2-Propen-1-yloxy)dodecane	6145-80-8	C15H30O	0	329589	0	0	0	0	0	0
(Z)-Undec-6-en-2-one	107853-70-3	C11H20O	0	0	0	0	0	737855	0	0
(Z)-Ethyl heptadec-9-enoate	1089325-29-0	C19H36O2	431723	1408092	537958	3419443	3434666	5329590	836996	9044529
Avocadynenofuran	98644-38-3	C17H24O	0	374329	0	0	0	0	0	0
Isoxazolidine, 4-ethyl-2,5-dimethyl-, cis-	56701-01-0	C7H15NO	0	0	0	0	0	0	0	645448
Ethanone, 1-[6-(4-methyl-1,2,5-oxadiazol-3-yl)-4H-pyrazolo[3,4-c]-1,2,5-oxadiazol-4-yl]-	314728-61-5	C8H6N6O3	0	0	0	0	0	836332	0	0
Ethanone, 1-(2,3-dihydro-1H-inden-5-yl)-	4228-10-8	C11H12O	0	0	0	0	0	0	575249	0
Ethyl maltol	4940-11-8	C7H8O3	0	0	0	0	1478070	0	0	0
Tetrahydrofuran, 2-ethyl-5-methyl-	931-39-5	C7H14O	166117	417642	285901	326986	0	301310	0	218469
Tetraborane(10)	18283-93-7	B4H10	150746	0	0	0	0	0	0	80630
Cyclohexanebutanal, 2-methyl-3-oxo-, cis-	92485-93-3	C11H18O2	413840	0	0	0	1468287	0	0	0
cis-1,4-Dimethyl-2-methylenecyclohexane	19781-46-5	C9H16	246337	0	447343	0	0	0	0	0
Trifluoroacetic acid, 2-tetrahydrofurylmethyl ester	71239-15-1	C7H9F3O3	3283063	0	0	2691025	4257661	2381675	1786103	1632299
Boron, (N,2-dimethyl-2-propanamine)tris(trifluoromethyl)-, (t-4)-	128353-59-3	C8H13BF9N	0	0	0	0	0	0	0	571885
Phosphonofluoridic acid, propyl-, nonyl ester	333416-21-0	C12H26FO2P	888940	121865	0	0	0	1610717	0	2601598
Methoxyacetyl chloride	38870-89-2	C3H5ClO2	0	0	0	0	0	620614	0	0
Methyl-6-deoxy-6-fluoro-2,3,4-tri-O-methylbeta	2248-90-0	C10H19FO5	0	0	0	277908	0	0	0	0
Cyclooctanecarboxaldehyde	6688-11-5	C9H16O	0	218686	0	156848	0	172963	0	0
Cyclopentanepropanol, 2-methylene-	53544-48-2	C9H16O	339305	0	0	0	0	0	0	221617
Cyclopentanone, 3-butyl-	57283-81-5	C9H16O	2351532	1654399	2674545	1470815	1012765	2040400	1167306	1677869
Cyclopentanol, nitrate	21823-29-0	C5H9NO3	0	0	177332	0	0	0	0	0
Cyclohexane, 1,5-diethenyl-3-methyl-2-methylene-, (1a,3a,5a)-	74742-35-1	C12H18	1303183	0	473302	1701767	1645222	0	0	1394111
Cyclohexanone, 2,2-dimethyl-5-(3-methyloxiranyl)-, [2a(R*),3a]-(.+-.)-	141033-65-0	C11H18O2	0	0	296149	0	0	0	0	0
Cyclohexyl isopropylphosphonofluoridate	333416-55-0	C9H18FO2P	0	85565	0	0	0	0	0	0
Cyclopropanecarboxylic acid,pentadecyl ester	60128-08-7	C19H36O2	0	0	0	0	0	0	431966	0
Cyclopropanecarboxylic acid,tridecyl ester	60128-07-6	C17H32O2	0	0	451374	397500	0	0	0	247518
Cyclopropanecarboxylic acid, cyclohexylmethyl ester	208941-23-5	C11H18O2	0	0	0	0	0	0	0	467274
Succinic acid, di(2-phenylethyl) ester	4294642-25-3	C20H22O4	125012	0	0	0	0	0	0	0
Decyl propylphosphonofluoridate	333416-22-1	C13H28FO2P	0	0	0	0	0	0	92402	0
trans-Ascaridol glycol	21473-37-0	C10H18O2	0	0	0	0	0	141303	0	0
trans-8a-Methylperhydroazulen-4(1H)-one	32166-45-3	C11H18O	172036	405036	342869	0	348047	0	0	0
Dicyclohexyl-, ethylphosphonate	169739-47-3	C14H27O3P	0	0	0	0	487949	0	0	0
Dibenzo[cd,g]indazole-3-sulfonic acid, 2,6-dihydro-6-oxo-	293765-87-4	C14H8N2O4S	0	0	0	0	0	0	110347	0
Butyric acid, 1-propylpentyl ester	20286-46-8	C12H24O2	0	580612	0	526058	0	0	0	0
Butanenitrile, 2,3-dioxo-, dioxime, O,O'-diacetyl-	339246-62-7	C8H9N3O4	0	790671	626685	462433	1459420	489574	0	0
Ethanone, 2,2-dihydroxy-1-phenyl-	1075-06-5	C8H8O3	2783423	1219566	2527250	4439212	3833483	3948748	4261786	4572732
N-Benzyloxy-2,2-bis(trifluoromethyl)aziridine	55734-40-2	C11H7F6NO2	0	0	0	0	0	0	272015	367418
dl-Isoleucine, ethyl ester	55056-62-7	C8H17NO2	0	0	0	134398	0	492893	522934	445171
7'-Oxaspiro[cyclopropane-1,4'-tricyclo[3.3.1.0(6,8)]nonan-2'-one]	109637-57-2	C10H12O2	1110775	0	1257877	0	922223	872250	0	0
5-Ethyldecane	17302-36-2	C12H26	285231	296965	239544	189633	0	0	0	0
5-(Bromomethyl)oxolan-2-one	99393-06-3	C5H7BrO2	0	0	0	482058	0	0	0	0
4-Imidazolacetic acid, butyl ester	99133-89-8	C9H14N2O2	0	0	0	0	0	260363	283622	0
4a,8a-(Methaniminomethano)naphthalene-9,11-dione, 10-phenyl-	69915-10-2	C18H13NO2	0	0	0	0	112346	0	0	0
4,7-Methanoisobenzofuran-1,3-dione, 3a,4,7,7a-tetrahydro, 5-methyl-	117-40-8	C10H10O3	1184925	0	0	0	0	0	0	0
4,7-Epoxytricyclo[4.1.0.0(3,5)]heptane	175879-37-5	C7H8O	0	0	0	0	0	0	0	164993
4,5-Dihydro-beta,4,4-tetramethyl-1H-pyrazole-1-propanol	90832-26-1	C10H20N2O	0	0	0	0	307244	0	0	0
4,5,6,7-Tetrahydro-1H-1,2,3-benzotriazole, N-acetyl-	74581-99-0	C8H11N3O	0	0	0	0	0	184361	0	0
3-Acetyl-2,5-dimethylthiophene	2530-10-1	C8H10OS	91129	0	160097	0	122488	134656	286232	149322
3-Methylcyclopentyl acetate	24070-70-0	C8H14O2	5125	0	141525	0	54653	0	0	0
3,5-Dimethyldodecane	107770-99-0	C14H30	0	0	0	0	0	284671	0	0
2-Acetoxytetralin	4294536-57-0	C12H14O2	0	161512	0	0	189692	220572	769523	0
2-Ethyl-6-phenyl-1,3,4-thiadiazolo(3,2-a)(1,3,5)-triazine-5,7-dione	69378-04-7	C12H10N4O2S	0	1278047	0	1232116	1369038	1986649	1382454	0
7-Oxabicyclo[4.1.0]heptane, 2-methylene-	98126-49-9	C7H10O	454684	0	0	0	0	0	0	0
2-Pentoxy-tetrahydropyran	32767-70-7	C10H20O2	0	0	486160	0	0	0	0	0
2-Butyl-4,5-dimethyloxazole	84027-97-4	C9H15NO	0	421081	0	0	842339	0	791014	244088
2,7-Bis(spirocyclopropane)bicyclo[2.2.1]heptan-5-one	127430-05-1	C11H14O	0	1706128	0	0	0	0	1122815	0
2,6-Dimethyl-6-trifluoroacetoxyoctane	61986-67-2	C12H21F3O2	0	0	0	534776	0	0	0	0
2,3'-Bifuran, octahydro-	73373-15-6	C8H14O2	0	0	0	314350	0	0	0	0
2,3-Dimethyl-5-(2,6,10-trimethylundecyl) furan	166773-56-4	C20H36O	0	0	0	0	0	143431	129604	0
2-(1-Pyrrolidinyl)ethyl 4-propoxysalicylate	55828-27-8	C16H23NO4	0	0	1985291	0	0	0	0	0
1-Methyltricyclo[2.2.1.0(2,6)]heptane	4601-85-8	C8H12	0	0	0	0	0	0	62872	0
1-Phenyl-5-methylheptane	103240-92-2	C14H22	231219	0	225182	323371	443757	0	0	0
1-Phenyl-1-decanol	21078-95-5	C16H26O	129180	171164	0	174128	210408	283329	186102	344291
1,8(2H,5H)-Naphthalenedione, hexahydro-8a-methyl-, cis-	83406-41-1	C11H16O2	0	1041582	0	432412	0	0	0	442979
1,3-Benzodioxol-2-one, hexahydro-, trans-	20192-66-9	C7H10O3	0	223460	0	0	0	0	0	0
1,2-Dioxolan-3-one, 5,5-diethyl-4-methylene-	136066-33-6	C8H12O3	0	715283	691574	0	6470458	0	4894866	0
1-(Furan-2-yl)-2-methylpentan-1-one	1248070-62-3	C10H14O2	208276	0	0	0	0	0	0	0
1-(2-Dimethylaminoethyl)-3,3-dimethyldiaziridine	54731-08-7	C7H17N3	0	0	0	0	0	0	882614	0
Butanenitrile, 2-hydroxy-3-methyl-	10021-64-4	C5H9NO	0	0	0	0	0	2122829	0	0
(3H)Indazole, 3,3-dimethyl-	59341-22-9	C9H10N2	0	0	0	0	0	0	441811	0
(1-Methoxy-pentyl)-cyclopropane	94883-96-2	C9H18O	0	65928	0	0	0	0	0	0
(1S,2R,4R,7R)-4-Isopropyl-7-methyl-3,8-dioxatricyclo[5.1.0.02,4]octane	1619-26-7	C10H16O2	0	192771	0	0	0	0	0	0
Propanoic acid, 2-methoxy-	4324-37-2	C4H8O3	0	0	717519	0	0	0	0	0
Trifluoroacetyl-lavandulol	28673-24-7	C12H17F3O2	0	0	0	0	0	0	0	524802
Carane, 4,5-epoxy-, trans	6909-20-2	C10H16O	1272148	1433536	0	900981	1151190	1084191	1073777	1575140
Allophanic acid, phenyl ester	49615-54-5	C8H8N2O3	0	0	0	0	348598	0	0	0
6-Methyl-hept-2-en-4-ol	83212-30-0	C8H16O	0	0	0	1424859	0	0	0	0
(1-Propoxy-pentyl)-cyclopropane	94883-97-3	C11H22O	242101	344030	0	155481	0	0	141161	0
(4aS,8R)-4a,8-Dimethyl-4,4a,5,6,7,8-hexahydronaphthalen-2(3H)-one	69460-62-4	C12H18O	0	0	0	0	0	0	0	668760
(5-Ethylcyclopent-1-enyl)methanol	36431-59-1	C8H14O	0	0	0	0	0	0	180469	0
(6Z,9Z)-Pentadecadienal	121781-63-3	C15H26O	569651	0	0	846014	0	1207672	240223	0
(R)-(+)-1-Phenyl-1-propanol	1565-74-8	C9H12O	0	0	0	0	0	0	267264	404732
1-(2-(Adamantan-1-yl)piperidin-1-yl)ethan-1-one	195243-73-3	C17H27NO	470386	0	1276872	555961	0	0	224540	0
1-[(1H-Pyrrol-2-ylcarbonyl)oxy]-2,5-pyrrolidinedione	90471-24-2	C9H8N2O4	0	0	0	0	0	339806	0	0
1-Acetylpiperidine-2-carboxylic acid	35677-87-3	C8H13NO3	0	0	327023	0	0	0	0	0
1-Butene, 1-(methylthio)-, (Z)-	17414-15-2	C5H10S	0	0	0	139950	0	123315	0	0
1-Butylcyclopentanol	1462-97-1	C9H18O	462069	0	0	0	0	0	0	0
1-CYCLOOCTEN-3-OL	3212-75-7	C8H14O	0	0	0	0	0	309681	0	0
1-Hexanamine, 6,N-dihydroxy-	104556-12-9	C5H13NO2	0	0	0	0	0	0	81304	0
1-Hydroxycyclododecanecarbonitrile	882-83-7	C13H23NO	0	0	0	0	0	17513634	0	0
1-Octene, 3,7-dimethyl-	4984-1-4	C10H20	0	0	3377318	385233	382351	0	0	0
1-Oxa-3-azaspiro[4.5]decan-2-one, 3-cyclohexyl-4-hydroxy-4-methyl-	341941-91-1	C15H25NO3	0	0	0	0	127637	0	0	138646
1-Propanol, 2-amino-, (S)-	2749-11-3	C3H9NO	0	0	0	58640	0	0	0	0
1-Propanone, 1-(3-acetyl-2,2-dimethylcyclopropyl)-2-methyl-	77142-84-8	C11H18O2	0	4474377	0	3950472	0	0	2525151	0
1-Trifluoroacetoxy-2-methylpentane	155089-96-6	C8H13F3O2	0	0	0	0	309491	0	0	0
1,1,4,5,6-Pentamethyl-2,3-dihydro-1H-indene	16204-67-4	C14H20	86777	99287	226015	0	0	0	0	0
1,2,2-Trimethylpropyl trifluoroacetate	116465-21-5	C8H13F3O2	111135	0	0	0	0	0	0	0
1,3-Cyclopentadiene, 5-(1-methylpropylidene)-	3141-2-4	C9H12	0	0	0	477973	0	0	0	0
1,3-Cyclopentanedione, 4-ethyl-	57157-03-6	C7H10O2	0	1047515	0	0	0	0	0	0
1,3-Dioxan-4-one, 6-methyl-2-octyl-, (2R-cis)-	99902-25-7	C13H24O3	0	0	0	0	721229	0	347118	0
1,3-Heptadiene, 3-ethyl-2-methyl-	61142-35-6	C10H18	0	0	230111	0	0	0	0	714330
1,3-Isobenzofurandione, 3a,4,7,7a-tetrahydro-	85-43-8	C8H8O3	0	0	0	0	0	0	680128	0
1,3-Oxathiane, 6-methyl-	30098-75-0	C5H10OS	92501	0	0	0	0	0	157866	556728
1,4-Butanediol, 2,3-bis(methylene)-	50521-50-1	C6H10O2	0	409169	0	0	0	0	0	0
1,4-Dimethyl-5-oxabicyclo[2.1.0]pentane	2316-3-2	C6H10O	1819044	0	0	0	0	0	0	0
1,4,4,7a-Tetramethyl-2,4,5,6,7,7a-hexahydro-1H-indene-1,7-diol	121747-53-3	C13H22O2	0	0	0	0	264917	0	0	0
1,5-Naphthalenedione, octahydro-4a-methyl-, trans-(.+-.)-	2906-90-3	C11H16O2	0	0	0	0	136685	0	0	0
1,6-Dioxaspiro[4.5]decane, 2-ethyl-, (2R-trans)-	76495-09-5	C10H18O2	181211	0	0	0	478027	588291	0	637251
1(2H)-Naphthalenone, octahydro-5-hydroxy-4a-methyl-	91965-64-9	C11H18O2	0	0	0	0	0	0	0	345138
1H-1-Benzazepine, 2,3,4,5-tetrahydro-	1701-57-1	C10H13N	166243	192974	215769	0	0	0	0	0
2-((2-(2-Methoxyethoxy)ethoxy)carbonyl)benzoic acid	207790-01-0	C13H16O6	0	0	0	0	0	0	0	4808011
2-((2-Chloroethoxy)carbonyl)benzoic acid	6139-60-2	C10H9ClO4	0	0	0	2350516	0	0	0	0
2-(E)-Pentenoic acid, (4S)-amino-5-phenyl-	267008-78-6	C11H13NO2	0	0	0	0	0	0	51758	0
2-Butanone, 4-butoxy-3-methyl-	54340-94-2	C9H18O2	0	0	0	0	0	1765924	0	0
2-Butyl-1,2-azaborolidine	5357-10-8	C7H16BN	0	0	0	0	0	0	145695	0
2-Cyclohexen-1-one semicarbazone	5672-56-0	C7H11N3O	0	0	0	0	0	247429	0	0
2-Cyclohexen-1-one, 5,5-dimethyl-3-(1-methylethyl)-	28017-79-0	C11H18O	0	0	0	0	338828	248597	0	0
2-Furanmethanol, tetrahydro-5-methyl-, trans-	54774-28-6	C6H12O2	0	0	0	401319	354375	183639	431440	257841
2-Methyl-1-(2,4,6-trihydroxyphenyl)propan-1-one	35458-21-0	C10H12O4	0	0	113008	116495	0	0	0	0
2-Methyl-3,4,5,6-tetrahydropyrazine	344240-21-7	C5H10N2	166558	0	0	0	0	0	0	0
2-Methyl-E-7-hexadecene	64183-52-4	C17H34	0	0	0	0	0	0	209002	0
2-Methylbenzyl p-toluate	67157-61-3	C16H16O2	0	0	0	0	894615	1066717	0	0
2-Methylindoline	6872-6-6	C9H11N	0	0	122496	0	0	0	0	0
2-Methyltetradecan-2-ol	27570-83-8	C15H32O	0	0	0	0	0	0	0	317736
2-n-Butyl-2-cyclopentenone	5561-5-7	C9H14O	0	0	0	0	0	0	0	7521558
2-Octanol, (S)-	6169-6-8	C8H18O	479832	0	0	0	825714	495681	0	0
2-Octanone, 1-phenyl-	6683-96-1	C14H20O	0	0	0	0	0	322879	0	0
2-Pentanone, 1-(3-furanyl)-4-methyl-	63184-62-3	C10H14O2	263628	283232	264369	223431	226708	218843	0	0
2-Pentenoic acid, 4-hydroxy-	28525-83-9	C5H8O3	0	0	0	0	0	0	0	161581
2-Phenyl-3-methyl-pyrrolo(2,3-b)pyrazine	56015-26-0	C13H11N3	0	0	0	0	0	740987	0	0
2-Piperidinoethyl p-chlorobenzoate	15483-41-7	C14H18ClNO2	0	199473	0	0	0	0	0	154261
2-Propanol, 1-chloro-, phosphate (3:1)	13674-84-5	C9H18Cl3O4P	0	0	0	0	73780	0	0	0
2-Pyridin-2-ylmethyl-cyclohexanone	113777-22-3	C12H15NO	0	268665	0	0	379512	0	435682	604795
2-Pyrrolidinone, 5-(ethoxymethyl)-	64749-67-3	C7H13NO2	228561	0	518004	0	0	0	0	669700
2-Thiophenecarboxaldehyde	1998-3-3	C5H4OS	0	0	0	1453003	0	0	0	0
2-Undecene, 4,5-dimethyl-, [R*,S*-(Z)]-	55170-93-9	C13H26	0	0	2234918	0	0	0	0	0
2,2-Dimethyl-propyl 2,2-dimethyl-propanesulfinyl sulfone	82360-14-3	C10H22O3S2	0	0	0	155118	0	0	0	0
2,2-Dimethylvaleroyl chloride	15721-22-9	C7H13ClO	0	0	0	325300	0	0	0	0
2,2,3,3-Tetraethyloxirane	94459-28-6	C10H20O	227714	296643	0	183970	0	0	0	317466
2,3-Cycloheptenopyridine	7197-96-8	C10H13N	0	205735	195953	0	177963	0	0	0
2,3-Heptadien-5-yne, 2,4-dimethyl-	41898-89-9	C9H12	0	0	0	0	0	0	0	573409
2,3,4-Trihydroxybenzaldehyde	2144-8-3	C7H6O4	0	221998	0	0	0	100077	0	0
2,3,4,5-Tetrahydro-1H-2-benzazepine	17724-36-6	C10H13N	161035	0	0	155911	0	0	0	0
2,4-Decadien-1-ol, (E,Z)-	16195-71-4	C10H18O	0	126704	0	0	0	0	0	108107
2,4-Dodecadienal	13162-47-5	C12H20O	7362719	8351293	4404236	10099221	34280774	9831454	24143758	27198134
2,4-Heptadienal, (E,E)-	4313-3-5	C7H10O	9335361	2867577	15216997	11185983	8752392	9461417	4278611	6068727
2,4-Methano-1H-indene, 4-chlorooctahydro-	98640-25-6	C10H15Cl	2466750	4202313	0	3333865	5766824	5213031	0	0
2,4-Nonadienal	6750-3-4	C9H14O	33657838	41878644	55234914	0	0	0	0	0
2,4-Nonadiyne	63621-15-8	C9H12	0	0	882956	0	0	0	0	0
2,4,4-Trimethylpentyl isopropylphosphonofluoridate	333416-43-6	C11H24FO2P	0	0	0	0	157608	0	0	0
2,5-Dihydroxyheptane	70444-25-6	C7H16O2	0	0	235458	0	0	0	0	0
2,5-Dimethyl-1-hepten-4-ol	19549-95-2	C9H18O	0	0	0	0	103342	0	0	0
2(1H)-Pentalenone, 3,3a,4,6a-tetrahydro-	35200-12-5	C8H10O	278789	196059	237698	216869	233187	204477	145685	220060
2H-Pyran, tetrahydro-2-(2-propynyloxy)-	6089-4-9	C8H12O2	364299	492226	0	436121	0	347775	290461	270438
2H-Pyrrol-2-one, 1,5-dihydro-4-(1-pyrrolidinyl)-	105776-93-0	C8H12N2O	0	0	0	0	0	0	0	151157
3-(2-Methylallyl)salicylic acid	91143-32-7	C11H12O3	0	191912	0	0	273596	0	272984	319879
3-Amino-4-methoxybenzotrifluoride	349-65-5	C8H8F3NO	0	0	0	0	0	153416	0	0
3-Dodecylcyclohexanone	138695-42-8	C18H34O	0	657357	0	0	0	0	0	0
3-Ethyl-2-hexene	620-00-8	C8H16	0	0	0	0	1014978	0	0	0
3-Hepten-1-ol, (E)-	2108-5-6	C7H14O	0	0	2122643	0	0	407145	0	0
3-Heptyl formate	4294598-53-1	C8H16O2	581328	686342	0	0	0	0	0	0
3-Hexanone, 2-methyl-	7379-12-6	C7H14O	0	0	1083344	0	0	0	0	0
3-Nonen-5-yne, 4-ethyl-	74685-67-9	C11H18	0	0	0	0	0	27663828	17724980	24577884
3-Penten-2-one, 4-(acetyloxy)-, (Z)-	38365-58-1	C7H10O3	0	0	561608	395707	0	0	0	336778
3-Tridecen-1-yne, (E)-	74744-41-5	C13H22	0	0	0	0	0	577364	0	411808
3,4-Diethoxybenzaldehyde	2029-94-9	C11H14O3	0	0	726799	941387	765340	0	0	439440
3,5-Difluorobenzonitrile	64248-63-1	C7H3F2N	0	0	333662	0	0	0	0	0
3,8,11-Trioxatetracyclo[4.4.1.0(2,4).0(7,9)]undecane	50267-11-3	C8H10O3	0	0	0	253368	0	0	0	0
3',5'-Diacetylthymidine	6979-97-1	C14H18N2O7	0	343293	0	0	0	0	0	0
4-Amino-2-fluorothiophenol	15178-52-6	C6H6FNS	0	344173	0	0	0	0	0	0
4-Decylpyridine	1815-99-2	C15H25N	188945	260844	0	0	1044883	1062733	0	0
4-Hydroxy-1,5-dimethyl-1,2-dihydropyrimidin-2-one	4160-72-9	C6H8N2O2	0	0	0	2252315	730666	0	0	0
4-Hydroxy-a-Thujone	158612-68-1	C10H16O2	0	555056	0	0	0	0	0	0
4-Methyl-1,2,3,4-tetrahydroquinoline	19343-78-3	C10H13N	0	0	131043	0	0	0	0	0
4-Pentyn-2-ol	2117-11-5	C5H8O	0	0	0	0	0	0	176456	0
4-Vinyl-imidazole	3718-4-5	C5H6N2	311623	0	0	0	376282	0	0	0
4,2,7-Ethanylylidenecyclopenta[b]pyran-9-one, 2,3,4,4a,7,7a-hexahydro-7a-methyl-	70220-97-2	C11H12O2	0	1803084	0	0	0	0	0	0
4H-1,3-Benzodioxin-4-one, 5-butyl-2-(1,1-dimethylethyl)hexahydro-4a-methyl-	113122-00-2	C17H30O3	66968	74998	0	0	0	0	0	0
5-Acetyl-2-methyl-3-thiophenecarbaldehyde	90345-55-4	C8H8O2S	0	0	186615	0	0	0	0	0
5-Hexenal	764-59-0	C6H10O	169115	227870	228746	159407	235810	273265	198294	187663
5-Hydroxypentanal	4221-3-8	C5H10O2	0	0	81581	513558	678856	114350	0	753473
6-[(1Z)-1,3-Butadienyl]-1,4-cycloheptadiene	84899-15-0	C11H14	0	380404	0	0	0	0	0	0
6-Hepten-1-ol	4117-10-6	C7H14O	0	0	368936	0	0	0	0	0
6-Pentyltetrahydro-2H-pyran-2-ol	23866-95-7	C10H20O2	346533	961729	0	0	0	0	0	0
6-Tridecen-4-yne, (Z)-	74744-45-9	C13H22	0	3212325	0	0	0	3113379	0	334245
6,7-Dimethyl-3H-isobenzofuran-1-one	343852-50-6	C10H10O2	400790	0	0	0	0	0	0	0
7-Acetoxy-4-methylcoumarin	2747-5-9	C12H10O4	79850	0	0	0	0	0	0	0
8-Heptadecene	2579-4-6	C17H34	1942924	0	1286639	1944697	1512056	1880081	1702593	1617040
8-Methyloctahydrocoumarin	21197-56-8	C10H16O2	0	0	120729	0	0	0	110130	0
9-(S)-Methyl-d-5(10)-octalin-1,6-dione	33878-99-8	C11H14O2	0	0	0	0	0	0	654159	0
9-Borabicyclo[3.3.1]nonane, 9-(1-methylpropyl)-	53317-06-9	C12H23B	0	0	596997	0	0	0	0	0
9-Methyltricyclo[4.2.1.1(2,5)]deca-3,7-diene-9,10-diol	78323-73-6	C11H14O2	1692784	0	0	1367402	0	0	0	0
a Ionyl acetate	52210-18-1	C15H24O2	0	0	0	0	0	187446	0	0
a,a,a',a'-Tetramethyl-1,4-benzenedimethanol	2948-46-1	C12H18O2	0	0	732310	0	0	0	0	0
Acetamide, N,N-dibutyl-	1563-90-2	C10H21NO	0	0	0	0	0	0	95554	0
Acetic acid, mercapto-	1968-11-1	C2H4O2S	0	0	0	0	0	0	0	123326
Anthranilic acid, 2-(1-piperidyl)ethyl ester	88562-51-0	C14H20N2O2	227213	0	127684	0	0	0	0	0
Aziridine, 1-(1,1-dimethylethyl)-2,3-dimethyl-, cis-	56082-94-1	C8H17N	0	134915	0	0	0	0	0	0
Aziridine, 2-methyl-3-(1-methylethyl)-1-(2-propenyl)-, trans-	55669-77-7	C9H17N	0	0	0	0	0	737398	0	0
Aziridine, 2-methylene-1-(1-methylethyl)-	55268-35-4	C6H11N	198408	0	0	0	0	0	0	0
Benzamide, N,N-diethyl-4-methyl-	2728-5-4	C12H17NO	0	787349	0	0	0	0	0	0
Benzene, 1,3-dimethoxy-5-pentadecyl-	23032-48-6	C23H40O2	0	0	0	0	0	73643	0	0
Benzoxazole, 5-chloro-2-methyl-	19219-99-9	C8H6ClNO	0	0	0	0	0	297927	0	581308
Bicyclo[2.2.1]hept-2-ene, 5,6-bis(chloromethyl)-	5992-56-3	C9H12Cl2	0	0	164864	0	0	0	0	0
Bicyclo[2.2.1]heptan-2-one, 5-hydroxy-4,7,7-trimethyl-, endo-	59169-18-5	C10H16O2	0	0	0	0	158370	0	0	0
Bicyclo[2.2.2]octane, 1-bromo-	7697-9-8	C8H13Br	0	0	0	0	591414	0	0	0
Bicyclo[2.2.2]octane, 2-methyl-	766-53-0	C9H16	0	285643	0	0	0	0	0	0
Bicyclo[3.1.1]heptan-2-ol, 2,6,6-trimethyl-	473-54-1	C10H18O	0	680633	0	0	766268	658299	399916	0
Bicyclo[3.1.1]heptan-3-one, 2,6,6-trimethyl-	18358-53-7	C10H16O	0	0	0	0	0	851644	0	0
Bicyclo[4.2.0]octa-1,3,5-triene, 7-methyl-	55337-80-9	C9H10	0	0	0	390828	0	0	0	0
Bis(2-hydroxyethyl) phthalate	84-73-1	C12H14O6	12122795	115772939	0	0	49837055	10967889	17681160	0
Borane carbonyl	13205-44-2	CH3BO	0	0	0	364592	0	0	0	0
Boron trifluoride	7637-7-2	BF3	0	0	1143805	0	482266	0	523571	0
Boron, (methanamine)tris(trifluoromethyl)-, (t-4)-	128353-61-7	C4H5BF9N	230791	0	0	90202	0	87340	261517	144682
Butan-2-one, 4-[pyrrolidin-2-one-5-yl]-	117155-74-5	C8H13NO2	170122	0	0	0	0	0	0	0
Butane, 1-bromo-2-methyl-	5973-11-5	C5H11Br	275423	0	428360	0	222500	0	0	142279
Carbamodithioic acid, dibutyl-, methyl ester	38351-44-9	C10H21NS2	484798	0	261301	0	255760	169978	0	1633419
Cyclobuta[1,2-d:3,4-d']bis[1,3]dioxole, tetrahydro-, (3aa,3ba,6aa,6ba)-	69956-59-8	C6H8O4	0	0	0	0	0	214632	0	0
Cyclobutanone, 2,3-dimethyl-, cis-	28113-36-2	C6H10O	0	0	352529	0	0	0	0	0
Cyclohexane, octadecyl-	4445-6-1	C24H48	0	0	0	0	900383	0	744735	0
Cyclohexanol, 2-(1-methylpropyl)-	4632-1-3	C10H20O	675519	0	0	0	719884	0	608562	0
Cyclohexanol, 2-methyl-3-(1-methylethenyl)-, (1a,2a,3a)-	54244-81-4	C10H18O	155487	239664	0	0	0	0	244559	0
Cyclohexanone, 2-(1-methyl-2-nitroethyl)-	19307-62-1	C9H15NO3	0	0	0	0	0	4183479	0	0
Cyclohexanone, 3-ethenyl-	1740-63-2	C8H12O	0	0	0	520137	0	239552	0	0
Cyclohexanone, 5-octyl-3,3,5-trimethyl-	129126-26-7	C17H32O	260970	0	0	279824	0	0	0	0
Cyclohexene, 3,4-diethenyl-, cis-	61222-40-0	C10H14	0	24772042	0	0	0	0	0	0
Cyclohexyl propylphosphonofluoridate	4294668-85-5	C9H18FO2P	0	0	0	0	0	188877	0	0
Cyclopentane, 1,3-dimethyl-2-(1-methylethenyl)-	61142-31-2	C10H18	0	0	0	273387	0	0	0	0
Cyclopentanone, 3,3,4-trimethyl-4-(4-methylphenyl)-	56077-23-7	C15H20O	3341458	5942909	2363039	5131787	14509668	14884564	11405259	20425746
Cyclopropane, 1-bromo-2,2-diethyl-	343926-55-6	C7H13Br	0	0	0	900207	0	0	0	496074
Cyclopropane, pentamethyl-	14172-83-9	C8H16	0	0	0	0	583670	0	0	0
Cyclopropanecarboxylic acid,decyl ester	54460-47-8	C14H26O2	0	0	207758	0	0	182569	0	0
Cycloundecene, 1-methyl-	88828-82-4	C12H22	0	0	0	1474785	1822306	1744583	2290716	0
d-Ribonic acid, gamma-lactone, cyclic 2,3-(ethylboronate)	64780-45-6	C7H11BO5	0	0	0	0	311321	0	0	0
Dichloroacetic acid, 2-tetrahydrofurylmethyl ester	4697-00-1	C7H10Cl2O3	0	210977	0	0	0	0	0	0
Dinonyl methylphosphonate	95428-88-9	C19H41O3P	0	0	0	624786	0	363067	0	0
E-p-Nitrophenyldiazo t-butyl sulfide	29577-82-0	C10H13N3O2S	106358	133710	0	0	0	100330	0	0
Ethanone, 1-(6-methyl-7-oxabicyclo[4.1.0]hept-1-yl)-	15120-94-2	C9H14O2	0	0	0	2989977	0	0	0	650242
Ethene, fluoro-	1975-2-5	C2H3F	440508	269500	465558	3379509	3011659	836384	1563408	1494623
Ethyl(oxan-4-ylmethyl)amine	914260-86-9	C8H17NO	0	929905	0	0	0	0	0	507489
Ethylphosphonic acid	6779-9-5	C2H7O3P	388430	0	638652	0	0	0	0	0
Formamide	1975-12-7	CH3NO	14500584	13437138	10753907	8871745	15583785	19626786	15027408	22964980
Formamide, N-(2-acetylphenyl)-	5257-6-7	C9H9NO2	0	0	0	0	142075	140668	0	155991
Furfural	1998-1-1	C5H4O2	13046468	12535122	5419027	13283995	15057928	14091317	10578242	16815445
gamma-Dodecalactone	2305-5-7	C12H22O2	0	925118	0	0	0	1161141	0	0
Hept-2-ene, 2,4,4,6-tetramethyl-	103982-58-7	C11H22	689244	360360	659323	736359	368765	0	0	0
Hex-1-enylbenzene	828-15-9	C12H16	146221	154693	0	0	0	179522	158039	0
Hexadecane, 5-butyl-	6912-7-8	C20H42	0	1007671	0	0	0	0	0	0
Hexahydro-3-(1-methylpropyl)pyrrolo[1,2-a]pyrazine-1,4-dione	58917-56-9	C11H18N2O2	0	0	0	0	0	368265	0	0
Hexane, 1-(methylthio)-	20291-60-5	C7H16S	0	0	0	0	0	0	113707	178816
Hydrazine, 1,1-diethyl-2-propyl-	67398-38-3	C7H18N2	257915	0	0	0	0	0	0	0
Isoleucine, N-formyl-, ethyl ester	3154-47-0	C9H17NO3	0	0	0	0	139054	0	0	0
Isomyocorene	6876-7-9	C10H16	0	308446	0	0	0	0	0	0
Isopropylphosphonic acid, fluoroanhydryde-, decyl ester	333416-36-7	C13H28FO2P	0	0	0	0	0	0	0	84281
L-Norleucine, ethyl ester	22628-26-8	C8H17NO2	152175	0	0	0	0	0	0	0
Methadyl acetate	509-74-0	C23H31NO2	0	0	0	0	238788	0	0	0
Methanesulfonic anhydride	7143-1-3	C2H6O5S2	1981821	1892094	0	0	1809546	2065915	2088777	3790943
Methyl 5-(2-furoyl)pentanoate	91971-41-4	C11H14O4	135807	199946	0	0	0	0	0	0
Methyl 6-(2-furoyl)hexanoate	4219-21-0	C12H16O4	0	0	0	0	0	0	119074	0
Methyl n-hexadecyl ketone	7373-13-9	C18H36O	0	0	0	0	0	0	0	1487046
Methylene chloride	1975-9-2	CH2Cl2	208486	0	0	0	0	0	0	0
N-(4-Butylphenyl)-4-methylbenzamide	198973-47-6	C18H21NO	0	0	603415	0	0	0	0	0
N-(4-Nitrophenyl)-2-pyrrolidinecarboxamide	64155-02-8	C11H13N3O3	0	0	0	640421	0	0	0	0
N-(tert-Butyl)-2-piperidinecarboxamide	179007-60-4	C10H20N2O	0	0	0	0	161732	0	0	0
N-Chloro-2-carbomethoxyaziridine	63858-99-1	C4H6ClNO2	0	0	0	0	0	235705	0	0
N-Cyano-2-methylazetidine	42364-46-5	C5H8N2	0	0	0	0	0	0	0	408004
N-Ethyl-2-isopropoxycarbonylazetidine	54773-06-7	C9H17NO2	560967	0	0	0	0	660315	0	537721
N5-Mesityl-1,2,3,4-thiatriazol-5-amine	282093-62-3	C10H12N4S	0	0	0	0	0	404138	0	0
Naphthalene, 1-isocyano-	1984-4-9	C11H7N	0	0	0	0	0	0	0	124581
Naphtho[1,2-b]furan-2,6(3H,4H)-dione, 3a,5,5a,9,9a,9b-hexahydro-9-hydroxy-3,5a,9-trimethyl-	2615-39-6	C15H20O4	0	0	326459	0	0	0	0	0
Nonane, 2,2,4,4,6,8,8-heptamethyl-	4390-4-9	C16H34	0	296720	0	0	174820	0	0	0
Oxirane, 2-[(decyloxy)methyl]-	3497-6-1	C13H26O2	404117	0	550891	0	527652	0	238839	0
Oxirane, 2,2'-(1,4-butanediyl)bis-	2426-7-5	C8H14O2	0	0	0	0	0	0	0	448574
p-(Chloromethyl)benzaldehyde	73291-09-5	C8H7ClO	0	0	0	131269	0	0	0	0
p-Menth-8(10)-ene-2,9-diol	91139-97-8	C10H18O2	0	0	0	0	8657081	0	0	0
p-Pentylaniline	33228-44-3	C11H17N	0	2107101	1744208	1499965	1329587	1064831	0	1021706
Pentaborane(11)	18433-84-6	B5H11	906233	243194	7478135	224477	0	619879	0	27164679
Pentylidenecyclohexane	39546-79-7	C11H20	0	0	0	0	0	0	0	1954778
Phenol, 2-butyl-	3180-9-4	C10H14O	0	854187	0	604950	660005	609533	608417	671702
Phenol, 2-cyclohexyl-	119-42-6	C12H16O	0	0	544855	0	0	0	0	0
Phenol, 3-(diethylamino)-	91-68-9	C10H15NO	0	316306	0	0	0	0	0	322096
Phosphonofluoridic acid, (1-methylethyl)-, heptyl ester	333416-33-4	C10H22FO2P	369703	0	419738	109260	0	0	0	0
Phosphonofluoridic acid, (1-methylethyl)-, octyl ester	333416-34-5	C11H24FO2P	0	0	0	660974	0	57069	0	0
Propanal, 3-cyclohexylidene-2-methyl-	53155-83-2	C10H16O	0	2286290	0	2389197	3642462	0	0	0
Propanedinitrile, (acetyloxy)methyl-	7790-1-4	C6H6N2O2	0	0	1739075	0	0	0	0	0
Propylphosphonic acid, fluoroanhydride, 4-methylcyclohexyl ester	468712-04-1	C10H20FO2P	0	0	0	0	0	0	160554	144215
Propylphosphonic acid, fluoroanhydride, hexyl ester	333416-18-5	C9H20FO2P	0	0	0	0	0	0	1746277	0
Pyridine, 2-undecyl-	80401-50-9	C16H27N	0	1198376	0	1247500	2819437	2634786	1848086	2097592
Pyridine, 3-(1-methyl-2-pyrrolidinyl)-, (S)-	1954-11-5	C10H14N2	0	0	220103	0	0	0	0	0
Pyridine, 4-undecyl-	1816-00-8	C16H27N	0	0	149278	267961	571688	624892	384462	438428
Pyrido[2,3-d]pyrimidin-4(3H)-one, 3-[2-(1-piperidyl)ethyl]-	161562-65-8	C14H18N4O	0	0	0	94550	0	156219	453004	148231
Pyrrolidine, 1-methyl-2-octyl-	3447-6-1	C13H27N	0	172886	0	0	0	0	0	0
Pyrrolidine, 2-butyl-1-methyl-	3447-3-8	C9H19N	0	0	206424	329736	0	902233	160752	0
Senkyunolide J	94530-86-6	C12H18O4	0	1666698	1339262	563532	0	0	0	0
Senkyunolide N	140694-58-2	C12H18O4	900608	0	0	0	996777	1059744	1688046	1696051
Sulfamic acid	5329-14-6	H3NO3S	7111599	0	549789	89471	62590	73945	7648942	8644680
Sulfamide	7803-58-9	H4N2O2S	0	0	0	0	0	125655	0	0
Thieno[3,2-d]pyrimidine-2,4(1H,3H)-dione	16233-51-5	C6H4N2O2S	0	0	752047	0	585055	0	0	0
[truncated: 8 more rows]
