# Supplementary material for: Integrative Analysis of Volatile Flavor Compounds and Transcriptome Reveals Underlying Mechanisms Linked to Fatty Acid Content in Dabieshan Cattle
Source: Foods. 2026 Apr 19;15(8):1423. doi: 10.3390/foods15081423 (PMC13114855; doi:10.3390/foods15081423)
Supplement: Supplementary file 1 [file foods-15-01423-s001.zip › Supplement Table S3.xlsx]

## Sheet: Sheet1
Supplementary Table S3.Unique differential VOCs identified in the H ans L group of DBS cattle.
Name	CAS	Formula				Name	CAS	Formula
(1-Methoxy-pentyl)-cyclopropane	94883-96-2	C9H18O				(-)-Myrtenol	19894-97-4	C10H16O
(1S,2R,4R,7R)-4-Isopropyl-7-methyl-3,8-dioxatricyclo[5.1.0.02,4]octane	1619-26-7	C10H16O2				(1H)Pyrrole-3-carbonitrile, 2-methyl-	26187-27-9	C6H6N2
(2-Aziridinylethyl)amine	4025-37-0	C4H10N2				(2E,4E)-2,4-Dodecadienoic acid	24738-48-5	C12H20O2
(R)-(-)-2-Pentanol	31087-44-2	C5H12O				(3H)Indazole, 3,3-dimethyl-	59341-22-9	C9H10N2
(Z,Z)-3,6-Nonadienal	21944-83-2	C9H14O				(4aS,8R)-4a,8-Dimethyl-4,4a,5,6,7,8-hexahydronaphthalen-2(3H)-one	69460-62-4	C12H18O
1-(1,2-Dimethoxypropyl)-4-methoxybenzene	138169-72-9	C12H18O3				(5-Ethylcyclopent-1-enyl)methanol	36431-59-1	C8H14O
1-(2-Aminopropoxy)-2-methoxyethane	1038338-13-4	C6H15NO2				(R)-(-)-(Z)-14-Methyl-8-hexadecen-1-ol	30689-78-2	C17H34O
1-(2-Propen-1-yloxy)dodecane	6145-80-8	C15H30O				(R)-(+)-1-Phenyl-1-propanol	1565-74-8	C9H12O
1-(Furan-2-yl)-2-methylpentan-1-one	1248070-62-3	C10H14O2				(Z)-Undec-6-en-2-one	107853-70-3	C11H20O
1-[(1-Oxo-2-propenyl)oxy]-2,5-pyrrolidinedione	38862-24-7	C7H7NO4				1-(1,2-Dimethyl-cyclopent-2-enyl)-ethanone	70987-82-5	C9H14O
1-[(3-Fluorophenyl)sulfonyl]piperazine, N-acetyl	941087-82-7	C12H15FN2O3S				1-(2-Dimethylaminoethyl)-3,3-dimethyldiaziridine	54731-08-7	C7H17N3
1-Acetylpiperidine-2-carboxylic acid	35677-87-3	C8H13NO3				1-[(1H-Pyrrol-2-ylcarbonyl)oxy]-2,5-pyrrolidinedione	90471-24-2	C9H8N2O4
1-Azaspiro[5,5]undecane	180-73-4	C10H19N				1-Allyl-3-(2-(allylthio)propyl)trisulfane	193625-59-1	C9H16S4
1-Butanamine, N-(2-furanylmethylene)-3-methyl-	52074-26-7	C10H15NO				1-Butene, 2,3,3-trimethyl-	594-56-9	C7H14
1-Butene, 2,3-dimethyl-	563-78-0	C6H12				1-Butyne, 3-ethoxy-3-methyl-	7740-69-4	C7H12O
1-Butene, 4-bromo-	5162-44-7	C4H7Br				1-CYCLOOCTEN-3-OL	3212-75-7	C8H14O
1-Butylcyclopentanol	1462-97-1	C9H18O				1-Cyclopentenylphenylmethane	15507-35-4	C12H14
1-Cyclohexanone, 3-butyl-3-methyl-	51756-29-7	C11H20O				1-Cyclopropylguanidine	168627-33-6	C4H9N3
1-Cyclohexylheptene	114614-83-4	C13H24				1-Decanol	112-30-1	C10H22O
1-Decyn-4-ol	27907-00-2	C10H18O				1-Dodecanamine, N,N-dimethyl-	112-18-5	C14H31N
1-Heptanol, 2,4-dimethyl-, (R,R)-(+)-	18450-73-2	C9H20O				1-Hexanamine, 6,N-dihydroxy-	104556-12-9	C5H13NO2
1-Hexanol, 5-methyl-2-(1-methylethyl)-	2051-33-4	C10H22O				1-Hexanethiol	111-31-9	C6H14S
1-Hexene, 4-methyl-	3769-23-1	C7H14				1-Hexanol, 2-ethyl-2-propyl-	54461-00-6	C11H24O
1-Methyl-3-pyrrolidinol	13220-33-2	C5H11NO				1-Hexanone, 1-phenyl-	942-92-7	C12H16O
1-Naphthalenol, 1,2,3,4-tetrahydro-	529-33-9	C10H12O				1-Hexene, 3,3,5-trimethyl-	13427-43-5	C9H18
1-Nitro-2-propanol	3156-73-8	C3H7NO3				1-Hexene, 3,5-dimethyl-	7423-69-0	C8H16
1-Nitro-2-propanone	10230-68-9	C3H5NO3				1-Hexyn-3-ol	105-31-7	C6H10O
1-Nonanol, 4,8-dimethyl-	33933-80-1	C11H24O				1-Hydroxycyclododecanecarbonitrile	882-83-7	C13H23NO
1-Octadecyne	629-89-0	C18H34				1-Methyl-2-phenylcyclopropane	3145-76-4	C10H12
1-Octene, 3-methyl-	13151-08-1	C9H18				1-Methyltricyclo[2.2.1.0(2,6)]heptane	4601-85-8	C8H12
1-Pentadecyne	765-13-9	C15H28				1-Naphthalenemethanol	4780-79-4	C11H10O
1-Pentanol, 2-ethyl-	27522-11-8	C7H16O				1-Nonadecanamine, N,N-dimethyl-	49859-87-2	C21H45N
1-Pentanone, 1-(1H-imidazol-4-yl)-	69393-15-3	C8H12N2O				1-Nonyne, 7-methyl-	71566-65-9	C10H18
1-Penten-3-one	1629-58-9	C5H8O				1-Octadecene	112-88-9	C18H36
1-Pentene, 2,3-dimethyl-	3404-72-6	C7H14				1-Octanone, 1-(4-hydroxyphenyl)-	2589-73-3	C14H20O2
1-Propanamine, N-(2-furanylmethylene)-2-methyl-	85098-92-6	C9H13NO				1-Octyn-3-ol	818-72-4	C8H14O
1-Propanol, 2-amino-, (S)-	2749-11-3	C3H9NO				1-Oxa-3-azaspiro[4.5]decan-2-one, 3-cyclohexyl-4-hydroxy-4-methyl-	341941-91-1	C15H25NO3
1-Propene, 3,3'-oxybis-	557-40-4	C6H10O				1-Pentanamine, N-ethyl-	17839-26-8	C7H17N
1-Tetracosene	10192-32-2	C24H48				1-Pentanol, 5-mercapto-	1633-79-0	C5H12OS
1,1,4,5,6-Pentamethyl-2,3-dihydro-1H-indene	16204-67-4	C14H20				1-Pentanone, 1-(2-thienyl)-	53119-25-8	C9H12OS
1,1'-Bicyclopentyl	1636-39-1	C10H18				1-Piperidinecarboxaldehyde, 2-(1-formyl-2-pyrrolidinyl)-	52195-96-7	C11H18N2O2
1,1'-Carbonyldiimidazole	530-62-1	C7H6N4O				1-Propanamine, 3-dibenzo[b,e]thiepin-11(6H)-ylidene-N,N-dimethyl-, S-oxide	1447-71-8	C19H21NOS
1,2-Benzenediamine	95-54-5	C6H8N2				1-Propanol, 2-methyl-	78-83-1	C4H10O
1,2-Cyclopentanediol, 3-methyl-	27583-37-5	C6H12O2				1-Propene, 3-propoxy-	1471-03-0	C6H12O
1,2-Diazaspiro(2.5)octane	185-79-5	C6H12N2				1-Propene, 3,3-diethoxy-	3054-95-3	C7H14O2
1,2-Dipentylcyclopropene	54467-84-4	C13H24				1-Trifluoroacetoxy-10-undecene	1675-20-3	C13H21F3O2
1,2-Ethanediamine, N'-ethyl-N,N-dimethyl-	123-83-1	C6H16N2				1-Trifluoroacetoxy-2-methylpentane	155089-96-6	C8H13F3O2
1,2-Nonadiene	22433-33-6	C9H16				1-Undecene, 2-methyl-	18516-37-5	C12H24
1,2-Propanediamine, N,N'-dimethyl-, (S)-	27255-46-5	C5H14N2				1,1-Diethylpropanamine	1571-51-3	C7H17N
1,2,2-Trimethylpropyl trifluoroacetate	116465-21-5	C8H13F3O2				1,1,3a-Trimethyl-1a,3a,5,6-tetrahydro-1H-cyclopropa[c]pentalen-4-one	91531-54-3	C12H16O
1,2,3-Butanetriol	4435-50-1	C4H10O3				1,1'-Biphenyl, 4-(1-methylethyl)-	7116-95-2	C15H16
1,2,4,5-Tetroxane, 3,3,6,6-tetramethyl-	1073-91-2	C6H12O4				1,11-Dodecadiyne	20521-44-2	C12H18
1,2:4,5:9,10-Triepoxydecane	52338-90-6	C10H16O3				1,12-Dodecanediol	5675-51-4	C12H26O2
1,3-Benzenediol, 5-pentyl-	500-66-3	C11H16O2				1,2-Epoxyundecane	17322-97-3	C11H22O
1,3-Benzodioxol-2-one, hexahydro-, trans-	20192-66-9	C7H10O3				1,2-Propanediol, dinitrate	6423-43-4	C3H6N2O6
1,3-Cyclopentadiene, 5-(1-methylpropylidene)-	3141-2-4	C9H12				1,2-Propanedione, 1-phenyl-	579-07-7	C9H8O2
1,3-Cyclopentadiene, 5-(trans-2-ethyl-3-methylcyclopropylidene)-	79209-36-2	C11H14				1,2,4-Triazin-3-amine, 5,6-dimethyl-	17584-12-2	C5H8N4
1,3-Cyclopentanedione, 4-ethyl-	57157-03-6	C7H10O2				1,2,4,5-Tetrazine	290-96-0	C2H2N4
1,3-Dioxane	505-22-6	C4H8O2				1,2,5-Thiadiazole	288-39-1	C2H2N2S
1,3-Dioxane, 4-(hexadecyloxy)-2-pentadecyl-	56599-40-7	C35H70O3				1,3-Cyclohexadiene, 5,6-dimethyl-	5715-27-5	C8H12
1,3-Dioxolane-2-methanol	5694-68-8	C4H8O3				1,3-Cyclohexanedione, 2,2,5,5-tetramethyl-	702-50-1	C10H16O2
1,3-Dioxolane, 2-(1,1-dimethylethyl)-2-methyl-	6135-54-2	C8H16O2				1,3-Cyclohexanedione, 5-isopropyl-	18456-87-6	C9H14O2
1,3-Dioxolane, 2-heptyl-	4359-57-3	C10H20O2				1,3-Cyclopentanedione, 2-methyl-	765-69-5	C6H8O2
1,3-Dioxolane, 4-[[(2-methoxy-4-octadecenyl)oxy]methyl]-2,2-dimethyl-	16725-41-0	C25H48O4				1,3-Dioxan-4-one, 6-methyl-2-octyl-, (2R-cis)-	99902-25-7	C13H24O3
1,3-Pentadien-2-ol, 4-methyl-, acetate	34645-17-5	C8H12O2				1,3-Dioxane-5-methanol, 4,5-dimethyl-	54063-15-9	C7H14O3
1,3,5-Hexatriene, (Z)-	2612-46-6	C6H8				1,3-Dioxane, 2,4,6-trimethyl-, (2a,4a,6a)-	19145-91-6	C7H14O2
1,4 Benzodioxan-6-amine	22013-33-8	C8H9NO2				1,3-Dioxepane, 2-heptyl-	61732-92-1	C12H24O2
1,4-Butanediol, 2,3-bis(methylene)-	50521-50-1	C6H10O2				1,3-Dioxolane, 4-ethyl-4-methyl-2-pentadecyl-	56599-78-1	C21H42O2
1,4-Cyclooctanedione	55794-45-1	C8H12O2				1,3-Dioxolane, 4,5-dimethyl-2-pentadecyl-	56599-61-2	C20H40O2
1,4-Dimethyl-5-oxabicyclo[2.1.0]pentane	2316-3-2	C6H10O				1,3-Isobenzofurandione, 3a,4,7,7a-tetrahydro-	85-43-8	C8H8O3
1,4-Heptadiene, 3-methyl-	1603-01-6	C8H14				1,3-Pentadiene, (E)-	2004-70-8	C5H8
1,4-Hexadiene, 2-methyl-	1119-14-8	C7H12				1,3-Propanediol, 2-(hydroxymethyl)-2-methyl-	77-85-0	C5H12O3
1,4-Nonadiene, 2-nitro-, (Z)-	80255-19-2	C9H15NO2				1,3,7-Octatriene, 2,7-dimethyl-	36638-38-7	C10H16
1,5-Heptadiene, 3,3-dimethyl-, (E)-	67682-47-7	C9H16				1,4-Dioxane, 2,3-dimethoxy-	23918-30-1	C6H12O4
1,5-Naphthyridine	254-79-5	C8H6N2				1,4,4,7a-Tetramethyl-2,4,5,6,7,7a-hexahydro-1H-indene-1,7-diol	121747-53-3	C13H22O2
1,6-Diazabicyclo[4.1.0]heptane	59204-83-0	C5H10N2				1,4,5,8-Tetramethylnaphthalene	2717-39-7	C14H16
1,6-Heptadiene, 2-methyl-	13643-06-6	C8H14				1,5-Cyclooctadiene, 1,2-dimethyl-	6588-51-8	C10H16
1,6-Octadiene, 5,7-dimethyl-, (R)-	85006-04-8	C10H18				1,5-Heptadiene-3,4-diol	51945-98-3	C7H12O2
1,7-Octadiene, 3-methoxy-	20202-62-4	C9H16O				1,5-Hexadiene, 3,3,4,4-tetrafluoro-	1763-21-9	C6H6F4
1,8-Naphthyridine, 2,7-dimethyl-	14903-78-7	C10H10N2				1,5-Naphthalenedione, octahydro-4a-methyl-, trans-(.+-.)-	2906-90-3	C11H16O2
1,9-Decadiene	1647-16-1	C10H18				1,6-Heptadiene, 2,3,6-trimethyl-	74421-35-5	C10H18
1(2H)-Naphthalenone, octahydro-, trans-	21370-71-8	C10H16O				1,6-Heptadiene, 3,3-dimethyl-	68701-61-1	C9H16
10-Methyl-3,4,5,8,9,10-hexahydrooxecin-2-one	136230-43-8	C10H16O2				1,7-Dimethyl-4-(1-methylethyl)cyclodecane	645-10-3	C15H30
11-Dodecen-2-one	5009-33-6	C12H22O				1(2H)-Naphthalenone, 3,4-dihydro-	529-34-0	C10H10O
1H-1-Benzazepine, 2,3,4,5-tetrahydro-	1701-57-1	C10H13N				1(2H)-Naphthalenone, octahydro-5-hydroxy-4a-methyl-	91965-64-9	C11H18O2
1H-1,2,4-Triazol-3-amine, 1-methyl-	49607-51-4	C3H6N4				10-Dodecenol	35237-63-9	C12H24O
1H-Imidazole, 1-methyl-5-nitro-	3034-42-2	C4H5N3O2				10-Dodecyn-1-ol	69221-99-4	C12H22O
1H-Imidazole, 2-ethyl-	1072-62-4	C5H8N2				11-Hexadecyn-1-ol	65686-49-9	C16H30O
1H-Indene, 3-methyl-	767-60-2	C10H10				11-Tricosene	52078-56-5	C23H46
1H-Pyrazole	288-13-1	C3H4N2				12-Hydroxydodecanoic acid	505-95-3	C12H24O3
1H-Pyrazole-1-carboximidamide, 3,5-dimethyl-	22906-75-8	C6H10N4				1H-1,2,4-Triazol-5-amine, 1-methyl-	15795-39-8	C3H6N4
1H-Pyrrolo[2,3-b]pyridine, 2-methyl-	23612-48-8	C8H8N2				1H-Azepine, hexahydro-1-nitroso-	932-83-2	C6H12N2O
1H,3H-Furo[3,4-c]furan, tetrahydro-	5175-36-0	C6H10O2				1H-Imidazole, 2-propyl-	50995-95-4	C6H10N2
2-((2-Chloroethoxy)carbonyl)benzoic acid	6139-60-2	C10H9ClO4				1H-Indene, 1-chloro-2,3-dihydro-	35275-62-8	C9H9Cl
2-(1-Pyrrolidinyl)ethyl 4-propoxysalicylate	55828-27-8	C16H23NO4				1H-Indene, 1-ethylidene-	2471-83-2	C11H10
2-(2-Methylvinyl)thiophene	23229-68-7	C7H8S				1H-Indene, 4,7-dimethyl-	6974-97-6	C11H12
2-(4-Fluorophenyl)-N-(3-methoxybenzyl)ethanamine	355382-50-2	C16H18FNO				1H-Indole, 2,3-dihydro-1,2-dimethyl-	26216-93-3	C10H13N
2-(Imidazol-1-ylmethyl)cyclohexan-1-one	1119458-63-7	C10H14N2O				1H-Pyrazole, 1-methyl-	930-36-9	C4H6N2
2-Aminoethyl hydrogen sulfate	926-39-6	C2H7NO4S				1H,1H-Pentafluoropropyl acrylate	356-86-5	C6H5F5O2
2-Butanamine, 3-methyl-	598-74-3	C5H13N				2-((2-(2-Methoxyethoxy)ethoxy)carbonyl)benzoic acid	207790-01-0	C13H16O6
2-Butenal, 2-ethyl-	19780-25-7	C6H10O				2-(2-Hydroxyphenoxy)-1-phenylethanol	328104-89-8	C14H14O3
2-Butene, 1,4-diethoxy-	7250-85-3	C8H16O2				2-(E)-Pentenoic acid, (4S)-amino-5-phenyl-	267008-78-6	C11H13NO2
2-Butenoic acid, 2-propenyl ester	20474-93-5	C7H10O2				2-(Trimethylacetyl)thiophene	20409-48-7	C9H12OS
2-Cyclopentene-1-butanal, gamma,gamma,2,3-tetramethyl-	60714-25-2	C13H22O				2-[(2-Thienylmethyl)amino]-1-butanol	156543-22-5	C9H15NOS
2-Decenal, (E)-	3913-81-3	C10H18O				2-[2-(5-Norbornenyl)oxy]-tetrahydropyran	122685-23-8	C12H18O2
2-Decenal, (Z)-	2497-25-8	C10H18O				2-{[(5-Methyl-2-thienyl)methyl]amino}-1-butanol	869943-08-8	C10H17NOS
2-Decene, 7-methyl-, (Z)-	74630-23-2	C11H22				2-Acetyl-5-methylfuran	1193-79-9	C7H8O2
2-Ethoxyethyl acrylate	106-74-1	C7H12O3				2-Butanol, (R)-	14898-79-4	C4H10O
2-Ethoxytetrahydrofuran	13436-46-9	C6H12O2				2-Butanone, 4-(2,6,6-trimethyl-2-cyclohexen-1-ylidene)-	56052-61-0	C13H20O
2-Ethylacrolein	922-63-4	C5H8O				2-Butanone, 4-butoxy-3-methyl-	54340-94-2	C9H18O2
2-Fluoropyridine	372-48-5	C5H4FN				2-Buten-1-ol, 2-methyl-	4675-87-0	C5H10O
2-Furamide	609-38-1	C5H5NO2				2-Butenal	4170-30-3	C4H6O
2-Heptene	592-77-8	C7H14				2-Butenal, 2-methyl-, (E)-	497-03-0	C5H8O
2-Heptene, 5-methyl-	22487-87-2	C8H16				2-Butenoic acid, ethyl ester, (E)-	623-70-1	C6H10O2
2-Hexadecene, 2,6,10,14-tetramethyl-	56554-34-8	C20H40				2-Butyl-1,2-azaborolidine	5357-10-8	C7H16BN
2-Hexanol	626-93-7	C6H14O				2-Cyclohexen-1-ol, 1-methyl-	23758-27-2	C7H12O
2-Hexanol, (R)-	26549-24-6	C6H14O				2-Cyclohexen-1-one semicarbazone	5672-56-0	C7H11N3O
2-Hexenal	505-57-7	C6H10O				2-Cyclohexen-1-one, 4-ethyl-3,4-dimethyl-	17622-46-7	C10H16O
2-Hexene, 1-(pentyloxy)-, (E)-	56052-82-5	C11H22O				2-Cyclohexen-1-one, 4,4,5-trimethyl-	17429-29-7	C9H14O
2-Hexene, 3,4,4-trimethyl-	53941-19-8	C9H18				2-Cyclohexen-1-one, 5-methyl-2-(1-methylethyl)-	5113-66-6	C10H16O
2-Methoxy-4-vinylphenol	7786-61-0	C9H10O2				2-Cyclohexen-1-one, 5,5-dimethyl-3-(1-methylethyl)-	28017-79-0	C11H18O
2-Methyl-1-(2,4,6-trihydroxyphenyl)propan-1-one	35458-21-0	C10H12O4				2-Decene, 8-methyl-, (Z)-	74630-25-4	C11H22
2-Methyl-1-octen-3-yne	17603-76-8	C9H14				2-Ethoxyethylamine	110-76-9	C4H11NO
2-Methyl-1,6-dioxaspiro[4.4]nonane	5451-15-0	C8H14O2				2-Ethyl-2-hydroxybutyric acid	3639-21-2	C6H12O3
2-Methyl-3,4,5,6-tetrahydropyrazine	344240-21-7	C5H10N2				2-Fluoro-5-methoxypyrimidine	62802-39-5	C5H5FN2O
2-Methyl-4-decanone	6628-25-7	C11H22O				2-Furanol, tetrahydro-2-methyl-	7326-46-7	C5H10O2
2-Methyl-5-octyn-4-ol	60657-70-7	C9H16O				2-Heptanone	110-43-0	C7H14O
2-Methyl-n-1-tridecene	18094-01-4	C14H28				2-Heptanone, 4,6-dimethyl-	19549-80-5	C9H18O
2-Methylbenzyl benzoate	80716-36-5	C15H14O2				2-Hexanol, 5-methyl-	627-59-8	C7H16O
2-Methylindene	2177-47-1	C10H10				2-Hexanone, 3,4-dimethyl-	19550-10-8	C8H16O
2-Methylindoline	6872-6-6	C9H11N				2-Hexyne, 4-methyl-	20198-49-6	C7H12
2-n-Propylaziridine	3647-38-9	C5H11N				2-Hydrazinoethanol	109-84-2	C2H8N2O
2-Nonen-1-ol, (Z)-	41453-56-9	C9H18O				2-Hydroxy-3-hexanone	54073-43-7	C6H12O2
2-Nonen-4-yn-1-ol, (Z)-	134225-90-4	C9H14O				2-Isopropyl-5-methyl-1-heptanol	91337-07-4	C11H24O
2-Nonynoic acid	1846-70-4	C9H14O2				2-Methyl-1,3-oxazole-4-carbonitrile	89282-09-7	C5H4N2O
2-Octen-1-ol, (E)-	18409-17-1	C8H16O				2-Methyl-5-butylpyridine	702-16-9	C10H15N
2-Octene, 4-ethyl-, (E)-	74630-09-4	C10H20				2-Methyl-5-nonanol	29843-62-7	C10H22O
2-Oxooctanoic acid	328-51-8	C8H14O3				2-Methyl-E-7-hexadecene	64183-52-4	C17H34
2-Pentanol, 3-chloro-2-methyl-	74685-49-7	C6H13ClO				2-Methylbenzyl p-toluate	67157-61-3	C16H16O2
2-Pentanone, 1-phenyl-	6683-92-7	C11H14O				2-Methyltetradecan-2-ol	27570-83-8	C15H32O
2-Pentenal, 2-ethyl-	3491-57-4	C7H12O				2-Methylthiolane, S,S-dioxide	1003-46-9	C5H10O2S
2-Pentoxy-tetrahydropyran	32767-70-7	C10H20O2				2-n-Butyl-2-cyclopentenone	5561-5-7	C9H14O
2-Propanone, 1-cyclopentyl-3-ethoxy-	51149-71-4	C10H18O2				2-Naphthalenethiol	91-60-1	C10H8S
2-Propanone, 1,1,1-trifluoro-	421-50-1	C3H3F3O				2-Nonenoic acid, ethyl ester	17463-01-3	C11H20O2
2-Propanone, bis(1-methylethyl)hydrazone	36909-55-4	C9H20N2				2-Norbornanone	497-38-1	C7H10O
2-Propenal, 3-(4-methylphenyl)-	1504-75-2	C10H10O				2-Octanamine	693-16-3	C8H19N
2-Propenamide, N-[2-(dimethylamino)ethyl]-	925-76-8	C7H14N2O				2-Octanol	123-96-6	C8H18O
2-Propene-1,1-diol, diacetate	869-29-4	C7H10O4				2-Octanone, 1-phenyl-	6683-96-1	C14H20O
2-Propenenitrile, 3-phenyl-, (E)-	1885-38-7	C9H7N				2-Octen-4-one	4643-27-0	C8H14O
2-Propenoic acid, 2-methyl-, ethenyl ester	4245-37-8	C6H8O2				2-Octen-4-one, 2-methoxy-	24985-48-6	C9H16O2
2-Propenoic acid, 2-propynyl ester	10477-47-1	C6H6O2				2-Octyn-1-ol	20739-58-6	C8H14O
2-Propenoic acid, 2,2,3,3,4,4,5,5,6,6,7,7,8,8,8-pentadecafluorooctyl ester	307-98-2	C11H5F15O2				2-Oxetanone, 4-methylene-	674-82-8	C4H4O2
2-Propenoic acid, ethyl ester	140-88-5	C5H8O2				2-Pentadecylfuran	59958-20-2	C19H34O
2-Pyridinecarbonitrile	100-70-9	C6H4N2				2-Pentanamine	63493-28-7	C5H13N
2-Pyridinecarboxylic acid	98-98-6	C6H5NO2				2-Pentanamine, 2,4,4-trimethyl-	107-45-9	C8H19N
2-Pyrrolidinone, 5-(cyclohexylmethyl)-	14293-08-4	C11H19NO				2-Pentanone	107-87-9	C5H10O
2-Thiophenecarboxaldehyde	1998-3-3	C5H4OS				2-Pentanone, 5-hydroxy-	1071-73-4	C5H10O2
2-Thiophenemethanol	636-72-6	C5H6OS				2-Pentenal, 2-methyl-	623-36-9	C6H10O
2-Undecanethiol, 2-methyl-	10059-13-9	C12H26S				2-Pentene, 3-ethyl-2-methyl-	19780-67-7	C8H16
2-Undecene, 4,5-dimethyl-, [R*,S*-(Z)]-	55170-93-9	C13H26				2-Pentene, 5-(pentyloxy)-, (E)-	56052-85-8	C10H20O
2-Undecene, 9-methyl-, (E)-	74630-46-9	C12H24				2-Pentene, 5-butoxy-, (E)-	54004-23-8	C9H18O
2-Undecenoic acid	4189-02-0	C11H20O2				2-Pentenoic acid, 4-hydroxy-	28525-83-9	C5H8O3
2,2-Dimethyl-propyl 2,2-dimethyl-propanesulfinyl sulfone	82360-14-3	C10H22O3S2				2-Phenyl-3-methyl-pyrrolo(2,3-b)pyrazine	56015-26-0	C13H11N3
2,2-Dimethylvaleroyl chloride	15721-22-9	C7H13ClO				2-Piperidinoethyl o-chlorobenzoate	298193-76-7	C14H18ClNO2
2,2,4-Trimethyl-3-pentanone	5857-36-3	C8H16O				2-Propanol, 1-chloro-, phosphate (3:1)	13674-84-5	C9H18Cl3O4P
2,3-Butanediol	513-85-9	C4H10O2				2-Propanol, 1,1'-[(1-methyl-1,2-ethanediyl)bis(oxy)]bis-	1638-16-0	C9H20O4
2,3-Dimethyl-1-hexene	16746-86-4	C8H16				2-Propanone, dibutylhydrazone	67660-52-0	C11H24N2
2,3-Dimethyl-3-pyrazolin-5-one	3201-28-3	C5H8N2O				2-Propenoic acid, oxiranylmethyl ester	106-90-1	C6H8O3
2,3,4-Trimethyl-1-pentanol	6570-88-3	C8H18O				2-Pyrazoline, 1-butyl-5-methyl-	22581-50-6	C8H16N2
2,3,4,5-Tetrahydro-1H-2-benzazepine	17724-36-6	C10H13N				2-Pyridinecarboxylic acid, 5-nitro-	30651-24-2	C6H4N2O4
2,3,4,5-Tetrahydropyridazine	694-06-4	C4H8N2				2-Tridecen-1-ol, (E)-	74962-98-4	C13H26O
2,3'-Bifuran, octahydro-	73373-15-6	C8H14O2				2-Undecene, 6-methyl-, (Z)-	74630-43-6	C12H24
2,4-Dimethyl-1-hepten-4-ol	19549-94-1	C9H18O				2-Undecene, 9-methyl-, (Z)-	74630-45-8	C12H24
2,4-Dimethyl-3-pentanol acetate	84612-74-8	C9H18O2				2,2,4-Trimethyl-3-pentanol	5162-48-1	C8H18O
2,4-Heptanedione	7307-02-0	C7H12O2				2,3-Butanediol, dinitrate	6423-45-6	C4H8N2O6
2,4-Nonadienal	6750-3-4	C9H14O				2,3-Dihydro-1H-1-methylcyclopenta[b]quinoxaline	26629-21-0	C12H12N2
2,4-Nonadiene, (E,E)-	56700-78-8	C9H16				2,3-Dimethyl-5-(2,6,10-trimethylundecyl) furan	166773-56-4	C20H36O
2,4-Nonadiyne	63621-15-8	C9H12				2,3-Heptadien-5-yne, 2,4-dimethyl-	41898-89-9	C9H12
2,4,5-Trihydroxypyrimidine	496-76-4	C4H4N2O3				2,4-Dimethyl-1-hexene	16746-87-5	C8H16
2,4,6-Octatrienal	17609-31-3	C8H10O				2,4-Dithiapentane	1618-26-4	C3H8S2
2,5-Dihydroxyheptane	70444-25-6	C7H16O2				2,4-Pentanediol	625-69-4	C5H12O2
2,6-Dimethyl-6-trifluoroacetoxyoctane	61986-67-2	C12H21F3O2				2,4,4-Trimethylpentyl isopropylphosphonofluoridate	333416-43-6	C11H24FO2P
2,6-Dioxa-tricyclo[3.3.2.0(3,7)]dec-9-ene	75568-75-1	C8H10O2				2,4,6-Cycloheptatrien-1-one oxime	17529-61-2	C7H7NO
2,6,6-Trimethyl-bicyclo[3.1.1]hept-3-ylamine	69460-11-3	C10H19N				2,4,6(1H,3H,5H)-Pyrimidinetrione, 5-butyl-3-ethyl-1,3-dimethyl-	28239-45-4	C12H20N2O3
2(3H)-Furanone, dihydro-5-methyl-	108-29-2	C5H8O2				2,5-Dihydro-5-methoxy-2-furanone	10449-66-8	C5H6O3
2(5H)-Furanone, 5-(1-methylethyl)-	56767-19-2	C7H10O2				2,5-Dimethyl-1-hepten-4-ol	19549-95-2	C9H18O
2H-Indol-2-one, 1,3-dihydro-	59-48-3	C8H7NO				2,5-Octadiene, 3,4,5,6-tetramethyl-	247797-85-9	C12H22
2H-Pyran-2-one, tetrahydro-6,6-dimethyl-	2610-95-9	C7H12O2				2,6-Dimethyl-1-nonen-3-yn-5-ol	19780-98-4	C11H18O
2H-Pyran, 2-butoxytetrahydro-	1927-68-0	C9H18O2				2,6-Dimethylheptan-4-amine	65530-92-9	C9H21N
2H-Pyran, 2-ethoxytetrahydro-	4819-83-4	C7H14O2				2,6-Octadiene, (E,E)-	18152-31-3	C8H14
2H-Pyran, 3,4-dihydro-	110-87-2	C5H8O				2(3H)-Furanone, 3-(15-hexadecynylidene)dihydro-4-hydroxy-5-methyl-, [4S-(3Z,4a,5a)]-	71325-95-6	C21H34O3
3-Acetonylcyclohexanone	937-45-1	C9H14O2				2(3H)-Furanone, 3-(2-bromoethyl)dihydro-	54815-24-6	C6H9BrO2
3-Amino-s-triazole	61-82-5	C2H4N4				2(3H)-Furanone, 5-heptyldihydro-	104-67-6	C11H20O2
3-Buten-1-ol, 2-methyl-	4516-90-9	C5H10O				2(3H)-Furanone, dihydro-3-(3-methylbutyl)-	40541-41-1	C9H16O2
3-Cyclohexene-1-carboxaldehyde, 2,4,6-trimethyl-	1423-46-7	C10H16O				2H-Pyran, 2-(bromomethyl)tetrahydro-	34723-82-5	C6H11BrO
3-Decanone, 2-methyl-	5463-82-1	C11H22O				2H-Pyran, tetrahydro-2-[(tetrahydro-2-furanyl)methoxy]-	710-14-5	C10H18O3
3-Decen-2-one	10519-33-2	C10H18O				2H-Pyrrol-2-one, 1,5-dihydro-4-(1-pyrrolidinyl)-	105776-93-0	C8H12N2O
3-Dodecylcyclohexanone	138695-42-8	C18H34O				3-(2-Cyclopenten-1-yl)propanal	64504-73-0	C8H12O
3-Heptene, 3-ethyl-	74764-46-8	C9H18				3-Acetyl-1H-pyrroline	1072-82-8	C6H7NO
3-Heptene, 4-ethyl-	33933-74-3	C9H18				3-Amino-1,2,4-triazole-5-carboxylic acid	3641-13-2	C3H4N4O2
3-Heptene, 5-methyl-	13172-91-3	C8H16				3-Amino-2,4-dimethylpentane	4083-57-2	C7H17N
3-Heptyl formate	4294598-53-1	C8H16O2				3-Amino-4-methoxybenzotrifluoride	349-65-5	C8H8F3NO
3-Hexanone, 2-methyl-	7379-12-6	C7H14O				3-Aminoisoxazole	1750-42-1	C3H4N2O
3-Hexene, 2,2-dimethyl-, (E)-	690-93-7	C8H16				3-Aminopyrazole	1820-80-0	C3H5N3
3-Hexene, 2,2,5,5-tetramethyl-, (Z)-	692-47-7	C10H20				3-Buten-1-amine, N,N-dimethyl-	55831-89-5	C6H13N
3-Hexene, 3,4-dimethyl-	30951-95-2	C8H16				3-Chloro-2-buten-1-ol	40605-42-3	C4H7ClO
3-Methoxy-1-pentene	14092-18-3	C6H12O				3-Decanol, 6-ethyl-,	19780-31-5	C12H26O
3-Methoxy-5-pentylphenol	41408-15-5	C12H18O2				3-Decen-2-one, 3-methyl-	54411-03-9	C11H20O
3-Methyl-2-butenoic acid, 3-phenylpropyl ester	56500-48-2	C14H18O2				3-Decene, 2,2-dimethyl-, (E)-	55499-02-0	C12H24
3-Methyl-3-hexene	3404-65-7	C7H14				3-Ethenyl-3-methylcyclopentanone	49664-66-6	C8H12O
3-Octadecene, (E)-	7206-19-1	C18H36				3-Ethyl-2-hexene	620-00-8	C8H16
3-Octadecyne	61886-64-4	C18H34				3-Heptyn-2-ol, 2-methyl-	763-19-9	C8H14O
3-Oxatricyclo[3.2.1.0(2,4)]octane	3146-39-2	C7H10O				3-Hexadecene, (Z)-	34303-81-6	C16H32
3-Pentanamine	616-24-0	C5H13N				3-Hexanol, 2-methyl-	617-29-8	C7H16O
3-Piperidinone, 1-ethyl-	43152-93-8	C7H13NO				3-Hexanol, 2,2-dimethyl-	4209-90-9	C8H18O
3-Tetradecyn-1-ol	55182-74-6	C14H26O				3-Hexanol, 2,3-dimethyl-	4166-46-5	C8H18O
3-Tridecene, (Z)-	41446-53-1	C13H26				3-Methyl-1-[(1H)-1,2,4-triazol-1-yl]butan-2-one	64922-02-7	C7H11N3O
3,4-Dimethoxycinnamic acid	2316-26-9	C11H12O4				3-Methyl-1-penten-4-yn-3-ol	3230-69-1	C6H8O
3,4-Dimethyldihydrofuran-2,5-dione	7475-92-5	C6H8O3				3-Methyl-3-hexen-2-ol	76966-27-3	C7H14O
3,5-Difluorobenzonitrile	64248-63-1	C7H3F2N				3-Methylidene-2-benzofuran-1-one	3453-63-2	C9H6O2
3,5-Dimethyl-4-propyl-1H-pyrazole	81328-51-0	C8H14N2				3-Nonen-1-ol, (Z)-	10340-23-5	C9H18O
3,5-Dimethylcyclopentene	7459-71-4	C7H12				3-Nonen-5-yne, 4-ethyl-	74685-67-9	C11H18
3,5-Dimethyldihydropyran-2,6-dione	7446-84-6	C7H10O3				3-Nonenoic acid	4124-88-3	C9H16O2
3,7,11-Trimethyl-2,6,10-dodecatrienenitrile	29789-67-1	C15H23N				3-Nonenoic acid, ethyl ester	91213-30-8	C11H20O2
3,8,11-Trioxatetracyclo[4.4.1.0(2,4).0(7,9)]undecane, (1a,2a,4a,6a,7betagammagammagammagammagammabetagammagammagammagammagamma,9betagammagammagammagammagammabetagammagammagammagammagamma)-	50267-11-3	C8H10O3				3-Nonynoic acid	56630-33-2	C9H14O2
3',5'-Diacetylthymidine	6979-97-1	C14H18N2O7				3-Octen-2-one	1669-44-9	C8H14O
3(2H)-Isoxazolone, 4,5-dimethyl-	930-83-6	C5H7NO2				3-Octyne, 7-methyl-	37050-06-9	C9H16
4-(7-Methyloctyl)phenol	24518-48-7	C15H24O				3-Pentanol, 2,2,4,4-tetramethyl-	14609-79-1	C9H20O
4-Amino-2-fluorothiophenol	15178-52-6	C6H6FNS				3-Pentanol, 2,3,4-trimethyl-	3054-92-0	C8H18O
4-Amino-6-hydroxypyrimidine	1193-22-2	C4H5N3O				3-Penten-2-one, 4-methyl-	141-79-7	C6H10O
4-Butylbenzyl alcohol	60834-63-1	C11H16O				3-Pyridinamine, 2,6-dimethyl-	3430-33-9	C7H10N2
4-Decen-6-yne, (E)-	13343-77-6	C10H16				3-Pyridinol	109-00-2	C5H5NO
4-Decene, 4-methyl-, (E)-	60366-66-7	C11H22				3-Thiophenemethanol	71637-34-8	C5H6OS
4-Heptanone, 2,2,3,3,5,5,6,6-octamethyl-	16424-66-1	C15H30O				3-Tridecen-1-yne, (E)-	74744-41-5	C13H22
4-Hydroxy-a-Thujone	158612-68-1	C10H16O2				3-Undecen-5-yne, (E)-	74744-29-9	C11H18
4-Methoxycarbonyl-4-butanolide	3885-29-8	C6H8O4				3-Undecene, 9-methyl-, (E)-	74630-54-9	C12H24
4-Methoxyformanilide	5470-34-8	C8H9NO2				3-Undecylthiophene	129607-86-9	C15H26S
4-Methyl-1,2,3,4-tetrahydroquinoline	19343-78-3	C10H13N				3,10-Dioxatricyclo[4.3.1.0(2,4)]dec-7-ene, (1a,2a,4a,6a)-	50267-08-8	C8H10O2
4-Methyl-2-(4-methyl-6-oxo-1-oxahexyl)tetrahydro-2H-pyran	101153-83-7	C12H22O3				3,3-Diethoxy-1-propyne	10160-87-9	C7H12O2
4-Methyl-6-(tetrahydropyran-2-yloxy)hex-4-enal	64218-01-5	C12H20O3				3,3'-Bifuran, 2,2',3,3'-tetrahydro-	98869-94-4	C8H10O2
4-N-Hexylaniline	33228-45-4	C12H19N				3,4-Hexanedione	4437-51-8	C6H10O2
4-Pentenal, 2-methyl-	5187-71-3	C6H10O				3,4-Hexanedione, 2,2,5-trimethyl-	20633-03-8	C9H16O2
4,2,7-Ethanylylidenecyclopenta[b]pyran-9-one, 2,3,4,4a,7,7a-hexahydro-7a-methyl-	70220-97-2	C11H12O2				3,4-Octadiene, 7,7-dimethyl-	61129-34-8	C10H18
4,4-Dimethyl-1-hexene	1647-08-1	C8H16				3,5-Decadiene, 2,2-dimethyl-, (Z,Z)-	55638-50-1	C12H22
4,6-Octadiyn-3-one, 2-methyl-	29743-33-7	C9H10O				3,5-Dihydroxybenzamide	3147-62-4	C7H7NO3
4,7-Methanoisobenzofuran-1,3-dione, 3a,4,7,7a-tetrahydro, 5-methyl-	117-40-8	C10H10O3				3,5-Dimethyl-5-hexen-3-ol	1569-46-6	C8H16O
4H-1,2,4-Triazol-3-amine, 4-methyl-	16681-76-8	C3H6N4				3,5-Dimethyldodecane	107770-99-0	C14H30
4H-1,3-Benzodioxin-4-one, 5-butyl-2-(1,1-dimethylethyl)hexahydro-4a-methyl-	113122-00-2	C17H30O3				3,5,9-Undecatrien-2-one, 6,10-dimethyl-, (E,E)-	3548-78-5	C13H20O
5-(Bromomethyl)oxolan-2-one	99393-06-3	C5H7BrO2				3,6,9-Trioxatetracyclo[6.1.0.0(2,4).0(5,7)]nonane, (1a,2a,4a,5a,7a,8a)-	39078-11-0	C6H6O3
5-Acetyl-2-methyl-3-thiophenecarbaldehyde	90345-55-4	C8H8O2S				3(2H)-Furanone, dihydro-2-methyl-	3188-00-9	C5H8O2
5-Ethyldecane	17302-36-2	C12H26				4-(3,4-Difluorophenyl)-4-oxobutanoic acid	84313-94-0	C10H8F2O3
5-Hexen-3-ol, 2,2,4-trimethyl-	90676-50-9	C9H18O				4-Cyclopentene-1,3-dione, 4-propyl-	58940-74-2	C8H10O2
5-Methyloxazolidine	58328-22-6	C4H9NO				4-Heptanol, acetate	5921-84-6	C9H18O2
5-Undecanone	33083-83-9	C11H22O				4-Hepten-3-one, 5-ethyl-2,4-dimethyl-	22319-29-5	C11H20O
5-Undecene, 4-methyl-	143185-91-5	C12H24				4-Heptenal	62238-34-0	C7H12O
5-Undecene, 7-ethenyl-	55976-07-3	C13H24				4-Hydroxy-1,8-naphthyridine	54569-29-8	C8H6N2O
5,6-Decanedione	5579-73-7	C10H18O2				4-Imidazolacetic acid, butyl ester	99133-89-8	C9H14N2O2
5H-Inden-5-one, 1,2,3,6,7,7a-hexahydro-7a-methyl-	17299-55-7	C10H14O				4-Isopropyl-6-methyl-1-methylene-1,2,3,4-tetrahydronaphthalene	50277-34-4	C15H20
6-[(1Z)-1,3-Butadienyl]-1,4-cycloheptadiene	84899-15-0	C11H14				4-Methoxy-3-buten-2-one	4652-27-1	C5H8O2
6-exo-Methylbicyclo[2.2.1]hept-2-ene-5-endo-carboxylic acid	4397-23-3	C9H12O2				4-Methylenecyclopentene	14548-32-4	C6H8
6-Hepten-1-ol	4117-10-6	C7H14O				4-Nonanol, 4-methyl-	23418-38-4	C10H22O
6-Methyl-6-hepten-4-yn-3-ol	95764-76-4	C8H12O				4-Octanol, 4,7-dimethyl-	19781-13-6	C10H22O
6-Methyl-hept-2-en-4-ol	83212-30-0	C8H16O				4-Octyne-3,6-diol	24434-07-9	C8H14O2
6-Pentyltetrahydro-2H-pyran-2-ol	23866-95-7	C10H20O2				4-Pentyn-2-ol	2117-11-5	C5H8O
6,7-Dimethyl-3H-isobenzofuran-1-one	343852-50-6	C10H10O2				4-Tridecen-6-yne, (Z)-	74744-42-6	C13H22
7-Acetoxy-4-methylcoumarin	2747-5-9	C12H10O4				4-Undecene, 9-methyl-, (Z)-	74630-56-1	C12H24
7-Octadecyne, 2-methyl-	35354-38-2	C19H36				4,5-Diamino-6-hydroxypyrimidine	1672-50-0	C4H6N4O
7-Oxabicyclo[4.1.0]heptane, 2-methylene-	98126-49-9	C7H10O				4,5-Dihydro-beta,4,4-tetramethyl-1H-pyrazole-1-propanol	90832-26-1	C10H20N2O
7-Oxabicyclo[4.1.0]heptane, 3-oxiranyl-	106-87-6	C8H12O2				4,5,6,7-Tetrahydro-1H-1,2,3-benzotriazole, N-acetyl-	74581-99-0	C8H11N3O
7,8-Dioxabicyclo[4.2.2]dec-9-ene	52148-56-8	C8H12O2				4,6,8-Trimethylazulene	941-81-1	C13H14
7,9-Di-tert-butyl-1-oxaspiro(4,5)deca-6,9-diene-2,8-dione	82304-66-3	C17H24O3				4,7-Epoxytricyclo[4.1.0.0(3,5)]heptane	175879-37-5	C7H8O
9-Borabicyclo[3.3.1]nonane, 9-(1-methylpropyl)-	53317-06-9	C12H23B				4a,8a-(Methaniminomethano)naphthalene-9,11-dione, 10-phenyl-	69915-10-2	C18H13NO2
9-Decyn-1-ol	17643-36-6	C10H18O				5-(Hydroxymethyl)dihydrofuran-2(3H)-one	10374-51-3	C5H8O3
9-Eicosene, (E)-	74685-29-3	C20H40				5-[(4-Chloro-2-nitrophenoxy)methyl]furan-2-carbaldehyde	438221-71-7	C12H8ClNO5
9-Methyltricyclo[4.2.1.1(2,5)]deca-3,7-diene-9,10-diol	78323-73-6	C11H14O2				5-Aza-2H-indazole	271-50-1	C6H5N3
a-Amino-gamma-butyrolactone	1192-20-7	C4H7NO2				5-Cyano-1-pentene	5048-19-1	C6H9N
a-D-Glucose	492-62-6	C6H12O6				5-Cyanopent-1-ene-3-one	71159-57-4	C6H7NO
a,a,a',a'-Tetramethyl-1,4-benzenedimethanol	2948-46-1	C12H18O2				5-Eicosene, (E)-	74685-30-6	C20H40
Acetaldehyde, chloro-	107-20-0	C2H3ClO				5-exo-norbornenol	2890-98-4	C7H10O
Acetaldehyde, methoxy-	10312-83-1	C3H6O2				5-Fluoro-2-hydroxypyridine	51173-05-8	C5H4FNO
Acetamide, 2-cyano-	107-91-5	C3H4N2O				5-Hepten-2-one, 6-methyl-	110-93-0	C8H14O
Acetamide, N,N'-ethylenebis(N-nitro-	922-89-4	C6H10N4O6				5-Hexadecyne	71899-37-1	C16H30
Acetonitrile-d3	2206-26-0	C2D3N				5-Isoxazolecarboxylic acid, 4,5-dihydro-5-methyl-, methyl ester, (R)-	64018-42-4	C6H9NO3
Acetyl bromide	506-96-7	C2H3BrO				5-Octadecene, (E)-	7206-21-5	C18H36
Alanine	56-41-7	C3H7NO2				5-Thiazoleethanol, 4-methyl-	137-00-8	C6H9NOS
Amphetamine-3-methyl	588-06-7	C10H15N				5-Tridecanone	30692-16-1	C13H26O
Aniline	62-53-3	C6H7N				5-Undecene, 3-methyl-, (E)-	74630-67-4	C12H24
Anthranilic acid, 2-(1-piperidyl)ethyl ester	88562-51-0	C14H20N2O2				5-Undecene, 3-methyl-, (Z)-	74630-64-1	C12H24
Avocadynenofuran	98644-38-3	C17H24O				5,6-Epoxyhexanol-1	21915-57-1	C6H12O2
Aziridine, 1-(1,1-dimethylethyl)-2,3-dimethyl-, cis-	56082-94-1	C8H17N				5,8-Dimethyl-1,2,3,4-tetrahydro-1-naphthol	32820-12-5	C12H16O
Aziridine, 1-methyl-	1072-44-2	C3H7N				6-Hepten-3-one, 5-hydroxy-4-methyl-	61141-71-7	C8H14O2
Aziridine, 2-methylene-1-(1-methylethyl)-	55268-35-4	C6H11N				6-Methyl-1,7-diazabicyclo[4.1.0]heptane	108602-71-7	C6H12N2
Aziridine, 2-phenyl-	1499-00-9	C8H9N				6-Oxa-bicyclo[3.1.0]hexan-3-ol	25494-14-8	C5H8O2
Benzamide, N,N-diethyl-4-methyl-	2728-5-4	C12H17NO				7-Methoxy-2,3-diphenyl-4H-chromen-4-one	18720-69-9	C22H16O3
Benzenamine, N-2-propyn-1-yl-	14465-74-8	C9H9N				7-Oxabicyclo[2.2.1]heptane	279-49-2	C6H10O
Benzenamine, N-propyl-	622-80-0	C9H13N				7-Oxabicyclo[4.1.0]heptan-2-one	6705-49-3	C6H8O2
Benzene, 1-chloro-3-(chloromethyl)-	620-20-2	C7H6Cl2				8-Azabicyclo[3.2.1]oct-6-en-3-ol, 8-methyl-, endo-	20513-09-1	C8H13NO
Benzene, 1-ethyl-2-methyl-	611-14-3	C9H12				8-Methylnonanoic acid	5963-14-4	C10H20O2
Benzene, 1-ethyl-3-methyl-	620-14-4	C9H12				8,11-Heptadecadienal, (8Z,11Z)-	56797-42-3	C17H30O
Benzene, 1-methoxy-4-(methylthio)-	1879-16-9	C8H10OS				9-(S)-Methyl-d-5(10)-octalin-1,6-dione	33878-99-8	C11H14O2
Benzene, 1-propynyl-	673-32-5	C9H8				9-Eicosyne	71899-38-2	C20H38
Benzene, 1,2-dichloro-4-methyl-	95-75-0	C7H6Cl2				9-Hexadecen-1-ol, (Z)-	10378-01-5	C16H32O
Benzene, 2,4-dichloro-1-(chloromethyl)-	94-99-5	C7H5Cl3				9-Octadecenenitrile, (Z)-	112-91-4	C18H33N
Benzenebutanol	3360-41-6	C10H14O				9-Oxabicyclo[6.1.0]nonane, 1-methyl-, cis-	52954-47-9	C9H16O
Benzenemethanol, 3,5-dimethyl-	27129-87-9	C9H12O				9-Tetradecenal, (Z)-	53939-27-8	C14H26O
Benzenethiol, 2-methyl-	137-06-4	C7H8S				a Ionyl acetate	52210-18-1	C15H24O2
Benzo[h]quinoline	230-27-3	C13H9N				Acetaldehyde, butylhydrazone	20607-72-1	C6H14N2
Benzonitrile, 2,4,6-trimethyl-	2571-52-0	C10H11N				Acetaldehyde, ethylhydrazone	20487-02-9	C4H10N2
Benzoyl fluoride	455-32-3	C7H5FO				Acetaldehyde, methylhydrazone	17167-73-6	C3H8N2
Bicyclo[2.2.1]hept-2-ene, 5,6-bis(chloromethyl)-	5992-56-3	C9H12Cl2				Acetamide, N-(cyanomethyl)-	4814-80-6	C4H6N2O
Bicyclo[2.2.1]heptane, 2-(1-buten-3-yl)-	55170-90-6	C11H18				Acetamide, N-2-propenyl-	692-33-1	C5H9NO
Bicyclo[2.2.1]heptane, 2-(2-propenyl)-	2633-80-9	C10H16				Acetamide, N,N-dibutyl-	1563-90-2	C10H21NO
Bicyclo[2.2.2]octane, 1-methoxy-4-methyl-	6555-95-9	C10H18O				Acetic acid, 3-methyl-6-oxo-hex-2-enyl ester	27872-59-9	C9H14O3
Bicyclo[2.2.2]octane, 2-methyl-	766-53-0	C9H16				Acetic acid, bromochloro-	5589-96-8	C2H2BrClO2
Bicyclo[3.2.0]hept-2-ene, 2-methyl-	94122-58-4	C8H12				Acetic acid, ethoxy-	627-03-2	C4H8O3
Bicyclo[4.2.0]octa-1,3,5-triene, 7-methyl-	55337-80-9	C9H10				Acetic acid, mercapto-	1968-11-1	C2H4O2S
Bicyclo[4.2.0]octan-7-one	54211-18-6	C8H12O				Acetic acid, oxo-, methyl ester	922-68-9	C3H4O3
Bicyclo[4.2.1]nona-2,4,7-triene, 9-(phenylseleno)-, syn-	72065-43-1	C15H14Se				Allophanic acid, phenyl ester	49615-54-5	C8H8N2O3
Bicyclo[6.1.0]nonane	286-60-2	C9H16				Aminoacetonitrile	540-61-4	C2H4N2
Bicyclo[7.1.0]decane	286-76-0	C10H18				Aziridine, 2-hexyl-	13906-89-3	C8H17N
Borane carbonyl	13205-44-2	CH3BO				Aziridine, 2-methyl-3-(1-methylethyl)-1-(2-propenyl)-, trans-	55669-77-7	C9H17N
Borane-methyl sulfide complex	13292-87-0	C2H9BS				Benzaldehyde, 2-methyl-	529-20-4	C8H8O
Borinic acid, diethyl-, methyl ester	7397-46-8	C5H13BO				Benzaldehyde, 4-butoxy-	5736-88-9	C11H14O2
Boronic acid, ethyl-, diethyl ester	53907-92-9	C6H15BO2				Benzaldehyde, 4-fluoro-3-hydroxy-	103438-85-3	C7H5FO2
Bufexamac	2438-72-4	C12H17NO3				Benzenamine, 4-butyl-	104-13-2	C10H15N
Butan-2-one, 4-[pyrrolidin-2-one-5-yl]-	117155-74-5	C8H13NO2				Benzenamine, 4-methoxy-	104-94-9	C7H9NO
Butanal, 2-ethyl-	97-96-1	C6H12O				Benzene, (1-methylpropoxy)-	10574-17-1	C10H14O
Butane, 1,1',1''-[methylidynetris(oxy)]tris-	588-43-2	C13H28O3				Benzene, (methylenecyclopropyl)-	29817-09-2	C10H10
Butanoic acid, 2-acetyl-3-methyl-, ethyl ester	1522-46-9	C9H16O3				Benzene, 1-heptenyl-	829-99-2	C13H18
Butanoic acid, 2-ethyl-, 1,2,3-propanetriyl ester	56554-54-2	C21H38O6				Benzene, 1-methyl-2-[(4-methylphenyl)methyl]-	21895-17-0	C15H16
Butanoic acid, 3-methyl-2-oxo-, methyl ester	3952-67-8	C6H10O3				Benzene, 1-methyl-4-(phenylmethyl)-	620-83-7	C14H14
Butanoic acid, anhydride	106-31-0	C8H14O3				Benzene, 1,3-dimethoxy-5-pentadecyl-	23032-48-6	C23H40O2
Butyric acid, 1-propylpentyl ester	20286-46-8	C12H24O2				Benzene, 1,4-bis(1-methylethenyl)-	1605-18-1	C12H14
C2H5CH=CHCH=CH2	592-48-3	C6H10				Benzenemethanol, 2-chloro-a-[[(1-methylethyl)amino]methyl]-	3811-25-4	C11H16ClNO
Carbamic acid, methyl-, m-(1-methylbutyl)phenyl ester	2282-34-0	C13H19NO2				Benzo[c]thiophene	270-82-6	C8H6S
Carbamic acid, monoammonium salt	1111-78-0	CH6N2O2				Benzoic acid, 4-butyl-, 4-cyanophenyl ester	38690-77-6	C18H17NO2
Chloromethane	74-87-3	CH3Cl				Benzoxazole, 5-chloro-2-methyl-	19219-99-9	C8H6ClNO
cis-1-Hydroxybicyclo[4.4.0]decane	3574-58-1	C10H18O				Benzoyl bromide	618-32-6	C7H5BrO
cis-1,4-Dimethyl-2-methylenecyclohexane	19781-46-5	C9H16				Benzyl alcohol, a-(1-(dimethylamino)ethyl)-	17605-71-9	C11H17NO
cis-2-(2-Pentenyl)furan	70424-13-4	C9H12O				Benzyl methyl disulfide	699-10-5	C8H10S2
cis-5-Dodecenoic acid	2430-94-6	C12H22O2				D-Xylopyranose, cyclic 1,3:2,4-bis(ethylboronate)	74779-75-2	C9H16B2O5
cis-7-Hexadecenoic acid	2416-19-5	C16H30O2				trans-2-Cyclohexene-1,4-diol	41513-32-0	C6H10O2
cis-7,cis-11-Hexadecadien-1-yl acetate	52207-99-5	C18H32O2				Bicyclo[2.2.1]heptan-2-one, 5-hydroxy-4,7,7-trimethyl-, endo-	59169-18-5	C10H16O2
cis-Dodec-5-enal	68820-33-7	C12H22O				Bicyclo[2.2.2]oct-5-en-2-ol	55320-40-6	C8H12O
Crotyl methacrylate	7376-45-6	C8H12O2				Bicyclo[2.2.2]octane, 1-bromo-	7697-9-8	C8H13Br
Cyclobuta[1,2-b:3,4-b']dithiophene, octahydro-, 1,1,4,4-tetraoxide	74421-30-0	C8H12O4S2				Bicyclo[3.1.0]hexan-3-one	1755-04-0	C6H8O
Cyclobutane, methyl-	598-61-8	C5H10				Bicyclo[3.1.1]heptan-3-one, 2,6,6-trimethyl-	18358-53-7	C10H16O
Cyclobutaneacetonitrile, 1-methyl-2-(1-methylethenyl)-	55760-15-1	C10H15N				Bicyclo[3.1.1]heptane, 2,6,6-trimethyl-, [1S-(1a,	4755-33-3	C10H18
Cyclobutanone, 2-methyl-	1517-15-3	C5H8O				Bicyclo[3.1.1]heptane, 2,6,6-trimethyl-3-(2-propenyl)-	50746-55-9	C13H22
Cyclobutanone, 2,3-dimethyl-, cis-	28113-36-2	C6H10O				Bicyclo[3.2.0]heptan-2-one, 6-hydroxy-5-methyl-6-vinyl-	1005276-66-3	C10H14O2
Cyclodecanol	1502-05-2	C10H20O				Bicyclo[3.3.1]nonan-1-ol	15158-56-2	C9H16O
Cyclododecanol	1724-39-6	C12H24O				Bicyclo[3.3.1]nonan-9-ol	15598-80-8	C9H16O
Cyclohexane, 1-bromo-3-methyl-	13905-48-1	C7H13Br				Borane, diethylmethyl-	1115-07-7	C5H13B
Cyclohexane, 1,1'-(oxydi-2,1-ethanediyl)bis[4-methyl-	55044-32-1	C18H34O				Boron, (N,2-dimethyl-2-propanamine)tris(trifluoromethyl)-, (t-4)-	128353-59-3	C8H13BF9N
Cyclohexane, 2-propyl-1,1,3-trimethyl-	81983-70-2	C12H24				Boronic acid, ethyl-	4433-63-0	C2H7BO2
Cyclohexane, undecyl-	54105-66-7	C17H34				Bromoacetic acid, 2-tetrahydrofurylmethyl ester	56405-23-3	C7H11BrO3
Cyclohexanol, 2-(1,1-dimethylethyl)-	13491-79-7	C10H20O				Butanal, 2-ethyl-3-methyl-	26254-92-2	C7H14O
Cyclohexanone, 2-methyl-5-(1-methylethenyl)-	7764-50-3	C10H16O				Butane, 1-isocyano-	2769-64-4	C5H9N
Cyclohexanone, 2,2-dimethyl-5-(3-methyloxiranyl)-, [2a(R*),3a]-(.+-.)-	141033-65-0	C11H18O2				Butanedioic acid, 3-hydroxy-2,2-dimethyl-, diethyl ester	111479-97-1	C10H18O5
Cyclohexanone, 3,3,5,5-tetramethyl-	14376-79-5	C10H18O				Butanenitrile, 2-hydroxy-3-methyl-	10021-64-4	C5H9NO
Cyclohexanone, 5-octyl-3,3,5-trimethyl-	129126-26-7	C17H32O				Butanoic acid, 2-oxo-	600-18-0	C4H6O3
Cyclohexene, 3-(bromomethyl)-	34825-93-9	C7H11Br				Butanoic acid, 2,3-dihydroxypropyl ester	557-25-5	C7H14O4
Cyclohexene, 3,4-diethenyl-, cis-	61222-40-0	C10H14				Butanoic acid, 3-hydroxy-, ethyl ester	5405-41-4	C6H12O3
Cyclohexyl isopropylphosphonofluoridate	333416-55-0	C9H18FO2P				Butyl dimethyl phosphate	10463-06-6	C6H15O4P
Cyclooctane, methyl-	1502-38-1	C9H18				Caprylic anhydride	623-66-5	C16H30O3
Cyclooctanone	502-49-8	C8H14O				Carbonic acid, butyl phenyl ester	4824-76-4	C11H14O3
Cyclopentane, 1-hexyl-3-methyl-	61142-68-5	C12H24				Carbonic acid, phenyl propyl ester	13183-16-9	C10H12O3
Cyclopentane, 1,1'-ethylidenebis-	4413-21-2	C12H22				Carbonimidodithioic acid, methyl-, dimethyl ester	18805-25-9	C4H9NS2
Cyclopentane, 1,3-dimethyl-, cis-	2532-58-3	C7H14				Chloro(prop-2-yn-1-yloxy)methanone	35718-08-2	C4H3ClO2
Cyclopentane, 1,3-dimethyl-2-(1-methylethenyl)-	61142-31-2	C10H18				Chloroacetic acid, 2-tetrahydrofurylmethyl ester	702-26-1	C7H11ClO3
Cyclopentanecarboxylic acid, ethenyl ester	16523-06-1	C8H12O2				Cinnamyl cinnamate	122-69-0	C18H16O2
Cyclopentanol, 3-methyl-2-(2-pentenyl)-	137303-64-1	C11H20O				cis-9-Tetradecen-1-ol	35153-15-2	C14H28O
Cyclopentanol, nitrate	21823-29-0	C5H9NO3				cis-Vaccenic acid	506-17-2	C18H34O2
Cyclopentene, 3-(bromomethyl)-	17645-61-3	C6H9Br				cis,cis-5,9-Tetradecadiene	51255-62-0	C14H26
Cyclopentene,3-butyl-	22531-00-6	C9H16				Clofexamide	1223-36-5	C14H21ClN2O2
Cyclopentylcyclohexane	1606-08-2	C11H20				Conhydrin	63401-12-7	C8H17NO
Cyclopropane, 1,1-dimethyl-2-(2-methyl-2-propenyl)-	69147-03-1	C9H16				Cyclobuta[1,2-d:3,4-d']bis[1,3]dioxole, tetrahydro-, (3aa,3ba,6aa,6ba)-	69956-59-8	C6H8O4
Cyclopropane, nonyl-	74663-85-7	C12H24				Cyclobutane, (1-methylethylidene)-	1528-22-9	C7H12
Cyclopropanemethanol, 2-methyl-2-(4-methyl-3-pentenyl)-	98678-70-7	C11H20O				Cyclobutylamine, N-acetyl-	61771-98-0	C6H11NO
Cyclopropanemethanol, a-methyl-a-propyl-	24230-08-8	C8H16O				Cyclododecene, (E)-	1486-75-5	C12H22
Cyclopropene	2781-85-3	C3H4				Cyclohexanamine, N,N-dimethyl-	98-94-2	C8H17N
Cyclopropyl carbinol	2516-33-8	C4H8O				Cyclohexane, (2,2-dimethylcyclopentyl)-	61142-23-2	C13H24
Cycloundecene(E)	13151-60-5	C11H20				Cyclohexane, [2-(pentyloxy)ethyl]-	54852-75-4	C13H26O
Decane, 2-methyl-	6975-98-0	C11H24				Cyclohexane, 1-bromo-2-methyl-	6294-39-9	C7H13Br
Decane, 2,9-dimethyl-	1002-17-1	C12H26				Cyclohexane, 1-methyl-3-propyl-	4291-80-9	C10H20
Decane, 3-ethyl-3-methyl-	17312-66-2	C13H28				Cyclohexane, octadecyl-	4445-6-1	C24H48
Decane, 3-methyl-	13151-34-3	C11H24				Cyclohexane, octyl-	1795-15-9	C14H28
Decane, 3,3,8-trimethyl-	62338-16-3	C13H28				Cyclohexanepropanol-	1124-63-6	C9H18O
Deprenyl	2323-36-6	C13H17N				Cyclohexanol, 1-ethenyl-	1940-19-8	C8H14O
Dichloroacetic acid, 2-tetrahydrofurylmethyl ester	4697-00-1	C7H10Cl2O3				Cyclohexanol, 3,3,5-trimethyl-, acetate, cis-	24691-16-5	C11H20O2
Dicyclohexyl methylphosphonate	7040-53-1	C13H25O3P				Cyclohexanone, 2-(1-methyl-2-nitroethyl)-	19307-62-1	C9H15NO3
dl-Alanyl-l-alanine	59247-16-4	C6H12N2O3				Cyclohexanone, 2-(1-methylethyl)-	1004-77-9	C9H16O
DL-Isoleucine	443-79-8	C6H13NO2				Cyclohexanone, 5-methyl-2-(1-methylethylidene)-	15932-80-6	C10H16O
Dodecane, 2,6,10-trimethyl-	3891-98-3	C15H32				Cyclohexene, 3-bromo-	1521-51-3	C6H9Br
Dodecane, 4,6-dimethyl-	61141-72-8	C14H30				Cyclohexene, 4-(2-bromoethyl)-	63540-01-2	C8H13Br
Dodecane, 5,8-diethyl-	24251-86-3	C16H34				Cyclohexene, 4-bromo-	3540-84-9	C6H9Br
E-9-Tetradecenoic acid	50286-30-1	C14H26O2				Cyclohexyl propylphosphonofluoridate	4294668-85-5	C9H18FO2P
Ethaneperoxoic acid, 1-cyano-1-(2-methylphenyl)ethyl ester	58422-67-6	C12H13NO3				Cyclohexylmethyl formate	2888-49-5	C8H14O2
Ethanesulfonyl chloride	594-44-5	C2H5ClO2S				Cyclopentane, (2-methylbutyl)-	53366-38-4	C10H20
Ethanone, 1-(3-methylphenyl)-	585-74-0	C9H10O				Cyclopentane, 1-ethyl-3-methyl-	3726-47-4	C8H16
Ethanone, 1-(4-hydroxyphenyl)-2-phenyl-	2491-32-9	C14H12O2				Cyclopentane, 1-methyl-2-propyl-	3728-57-2	C9H18
Ethanone, 1-cyclohexyl-	823-76-7	C8H14O				Cyclopentane, 1,2,4-trimethyl-	2815-58-9	C8H16
Ether, 6-methylheptyl vinyl	10573-35-0	C10H20O				Cyclopropane, (R,R)-1-((Z)-hex-1'-enyl)-2-ethenyl-	77210-40-3	C11H18
Ethyl-2-benzofuran	3131-63-3	C10H10O				Cyclopropane, 1-(1-methylethyl)-2-nonyl-	41977-39-3	C15H30
Ethylamine, 2-((p-bromo-a-methyl-a-phenylbenzyl)oxy)-N,N-dimethyl-	3565-72-8	C18H22BrNO				Cyclopropane, 1-methyl-1-(1-methylethyl)-2-nonyl-	41977-40-6	C16H32
Ethylphosphonic acid	6779-9-5	C2H7O3P				Cyclopropane, 1,1-diethyl-	1003-19-6	C7H14
exo-2-Bromonorbornane	2534-77-2	C7H11Br				Cyclopropane, 2-bromo-1-methyl-1-phenyl-	55091-64-0	C10H11Br
Flopropione	2295-58-1	C9H10O4				Cyclopropane, pentamethyl-	14172-83-9	C8H16
Furan, 2-ethyltetrahydro-5-methoxy-2-methyl-	61177-19-3	C8H16O2				Cyclopropanecarboxylic acid, cyclohexylmethyl ester	208941-23-5	C11H18O2
Furan, 2-methoxy-	25414-22-6	C5H6O2				Cyclopropanecarboxylic acid,pentadecyl ester	60128-08-7	C19H36O2
Furan, 2,5-dihydro-2,5-dimethyl-	59242-27-2	C6H10O				Cyclopropene, 3,3-diethyl-	78578-86-6	C7H12
Furfuryl alcohol, tetrahydro-5-methyl-, cis-	16015-08-0	C6H12O2				d-Ribonic acid, gamma-lactone, cyclic 2,3-(ethylboronate)	64780-45-6	C7H11BO5
Furfuryl glycidyl ether	5380-87-0	C8H10O3				Decane, 2,4-dimethyl-	2801-84-5	C12H26
Hept-3-yn-2-one	26059-43-8	C7H10O				Decane, 2,6,6-trimethyl-	62108-24-1	C13H28
Heptadecane	629-78-7	C17H36				Decane, 3,6-dimethyl-	17312-53-7	C12H26
Heptadecane, 2-methyl-	1560-89-0	C18H38				Decanoic acid, 3-methyl-	60308-82-9	C11H22O2
Heptadecane, 2,6,10,14-tetramethyl-	18344-37-1	C21H44				Decyl propylphosphonofluoridate	333416-22-1	C13H28FO2P
Heptane, 2,3,5-trimethyl-	20278-85-7	C10H22				Diazene, dimethyl-	503-28-6	C2H6N2
Heptane, 3,5-dimethyl-	926-82-9	C9H20				Dibenzo[cd,g]indazole-3-sulfonic acid, 2,6-dihydro-6-oxo-	293765-87-4	C14H8N2O4S
Heptanedinitrile	646-20-8	C7H10N2				Dicyclohexyl-, ethylphosphonate	169739-47-3	C14H27O3P
Hex-4-yn-3-one	10575-41-4	C6H8O				Diethylcyanamide	617-83-4	C5H10N2
Hexadecane, 2-methyl-	1560-92-5	C17H36				Dihydroxyacetic acid	563-96-2	C2H4O4
Hexadecane, 3-methyl-	6418-43-5	C17H36				Dimethallyl ether	628-56-8	C8H14O
Hexadecane, 5-butyl-	6912-7-8	C20H42				Dimethylphosphinic fluoride	753-70-8	C2H6FOP
Hexanal, 5,5-dimethyl-	55320-58-6	C8H16O				Dimetotiazine	7456-24-8	C19H25N3O2S2
Hexane, 2,2,5-trimethyl-	3522-94-9	C9H20				dl-Aspartic acid, N-acetyl-	2545-40-6	C6H9NO5
Hexane, 2,4-dimethyl-	589-43-5	C8H18				DL-Norvaline, ethyl ester	13893-43-1	C7H15NO2
Hexane, 3-ethyl-3-methyl-	3074-76-8	C9H20				Dodecanoic acid	143-07-7	C12H24O2
Hexanenitrile	628-73-9	C6H11N				Enanthamide	628-62-6	C7H15NO
Hexanoic acid, 1,1-dimethylpropyl ester	116423-69-9	C11H22O2				Ethane, isocyanato-	109-90-0	C3H5NO
Hexanoic acid, ethyl ester	123-66-0	C8H16O2				Ethane, methoxy-	540-67-0	C3H8O
Histamine	51-45-6	C5H9N3				Ethanediamide, n-dodecyl-N'-(2-thiazolyl)-	296245-21-1	C17H29N3O2S
Hydrazine, 1,1-diethyl-2-propyl-	67398-38-3	C7H18N2				Ethanol, 2-(1,1-dimethylethoxy)-	7580-85-0	C6H14O2
Hydroperoxide, 1-methylethyl	3031-75-2	C3H8O2				Ethanol, 2-(methylthio)-	5271-38-5	C3H8OS
iso-Pentanal N-methyl-N-formylhydrazone	57590-21-3	C7H14N2O				Ethanol, 2-nitro-, nitrate (ester)	4528-34-1	C2H4N2O5
Isocitronellol	18479-52-2	C10H20O				Ethanone, 1-(1-methylcyclohexyl)-	2890-62-2	C9H16O
Isomyocorene	6876-7-9	C10H16				Ethanone, 1-(2,3-dihydro-1H-inden-5-yl)-	4228-10-8	C11H12O
Isoquinoline, 1-butyl-3,4-dihydro-	33351-43-8	C13H17N				Ethanone, 1-(3-butyloxiranyl)-	17257-80-6	C8H14O2
Isoquinoline, 1-methyl-	1721-93-3	C10H9N				Ethanone, 1-[6-(4-methyl-1,2,5-oxadiazol-3-yl)-4H-pyrazolo[3,4-c]-1,2,5-oxadiazol-4-yl]-	314728-61-5	C8H6N6O3
L-Norleucine, ethyl ester	22628-26-8	C8H17NO2				Ethene, 1-chloro-1-fluoro-	2317-91-1	C2H2ClF
L-Proline, ethyl ester	5817-26-5	C7H13NO2				Ethene, 1-chloro-2-fluoro-	460-16-2	C2H2ClF
Methanamine, N-heptylidene-	6898-71-1	C8H17N				Ethosuximide	77-67-8	C7H11NO2
Methane, isocyanato-	624-83-9	C2H3NO				Ethoxyacetylene	927-80-0	C4H6O
Methane, trimethoxy-	149-73-5	C4H10O3				Ethyl 2-isocyanatopropionate	13794-28-0	C6H9NO3
Methanesulfonyl chloride	124-63-0	CH3ClO2S				Ethyl 9-decenoate	67233-91-4	C12H22O2
Methanesulfonylacetonitrile	2274-42-2	C3H5NO2S				Ethyl cyanoacetate	105-56-6	C5H7NO2
Methanol-D4	811-98-3	CD4O				Ethyl maltol	4940-11-8	C7H8O3
Methyl 5-(2-furoyl)pentanoate	91971-41-4	C11H14O4				Ethyl tridecanoate	28267-29-0	C15H30O2
Methyl-6-deoxy-6-fluoro-2,3,4-tri-O-methylbeta	2248-90-0	C10H19FO5				Formamide, N-(2-acetylphenyl)-	5257-6-7	C9H9NO2
Methylamine, N-(1-methylhexylidene)-	22058-71-5	C8H17N				Furan, 2-(dichloromethyl)-tetrahydro-	931-05-5	C5H8Cl2O
Methylene chloride	1975-9-2	CH2Cl2				Furan, 2,5-dihydro-2,2,4-trimethyl-	23230-79-7	C7H12O
Monoisopropyl carbonotrithioate	68060-08-2	C4H8S3				Furan, tetrahydro-2,2-dimethyl-5-(1-methylpropyl)-	33978-70-0	C10H20O
N-(2-Furylmethyl)-1-butanamine	88230-53-9	C9H15NO				Furan, tetrahydro-2,5-dipropyl-	4457-62-9	C10H20O
N-(2-Propynyl)-N-ethylamine	6943-44-8	C5H9N				Furfuryl isothiocyanate	4650-60-6	C6H5NOS
N-(4-Butylphenyl)-4-methylbenzamide	198973-47-6	C18H21NO				Heptane, 3-(bromomethyl)-	18908-66-2	C8H17Br
N-(4-Nitrophenyl)-2-pyrrolidinecarboxamide	64155-02-8	C11H13N3O3				Heptane, 4,4-dimethyl-	1068-19-5	C9H20
N-e-Acetyl-L-lysine	692-04-6	C8H16N2O3				Heptanoic acid, 2-ethyl-	3274-29-1	C9H18O2
n-Hexylmethylamine	35161-70-7	C7H17N				Heptyl methyl methylphosphonate	170275-60-2	C9H21O3P
Naphthalene, 1,6-dimethyl-4-(1-methylethyl)-	483-78-3	C15H18				Hex-2-yn-4-one, 2-methyl-	52066-33-8	C7H10O
Naphtho[1,2-b]furan-2,6(3H,4H)-dione, 3a,5,5a,9,9a,9b-hexahydro-9-hydroxy-3,5a,9-trimethyl-	2615-39-6	C15H20O4				Hex-4-yn-3-one, 2,2-dimethyl-	71932-99-5	C8H12O
Nitric acid, octyl ester	629-39-0	C8H17NO3				Hexadecanenitrile	629-79-8	C16H31N
Nonane, 3,7-dimethyl-	17302-32-8	C11H24				Hexahydro-3-(1-methylpropyl)pyrrolo[1,2-a]pyrazine-1,4-dione	58917-56-9	C11H18N2O2
Nonane, 5-(2-methylpropyl)-	62185-53-9	C13H28				Hexane, 1-(methylthio)-	20291-60-5	C7H16S
o-Cyanobenzoic acid	3839-22-3	C8H5NO2				Hexane, 3,3-dimethyl-	563-16-6	C8H18
Octahydropentalen-1-ol	37465-25-1	C8H14O				Hexanol-1, 6-cyclohexyl-	4354-58-9	C12H24O
Octane, 2,7-dimethyl-	1072-16-8	C10H22				Hydroxylamine, O-(phenylmethyl)-	622-33-3	C7H9NO
Oxazole, 2-ethyl-4,5-dihydro-	10431-98-8	C5H9NO				Hydroxylamine, O-decyl-	29812-79-1	C10H23NO
Oxazole, 4,5-dihydro-2,4-dimethyl-	6159-23-5	C5H9NO				Hydroxyproline	51-35-4	C5H9NO3
Oxetane, 2,4-dimethyl-, trans-	29424-94-0	C5H10O				Imidazole, 4-fluoro-	30086-17-0	C3H3FN2
Oxetane, 3-(1-methylethyl)-	10317-17-6	C6H12O				Indano[2,1-d]1,3-dioxane,	102688-70-0	C11H12O2
Oxirane, [(tetradecyloxy)methyl]-	38954-75-5	C17H34O2				Isoavocadienofuran	34227-09-3	C17H26O
Oxirane, 2-methyl-3-(1-methylethyl)-	1192-31-0	C6H12O				Isoleucine, N-formyl-, ethyl ester	3154-47-0	C9H17NO3
Oxirane, butyl-	1436-34-6	C6H12O				Isopropylphosphonic acid, fluoroanhydryde-, decyl ester	333416-36-7	C13H28FO2P
Oxirane, decyl-	2855-19-8	C12H24O				Isopropylsulfonyl chloride	10147-37-2	C3H7ClO2S
Oxypurinol	2465-59-0	C5H4N4O2				Isoquinoline, 1,2,3,4-tetrahydro-	91-21-4	C9H11N
p-(Chloromethyl)benzaldehyde	73291-09-5	C8H7ClO				Isoxazolidine, 4-ethyl-2,5-dimethyl-, cis-	56701-01-0	C7H15NO
Pentadecane, 2,6,10-trimethyl-	3892-00-0	C18H38				Lactic acid	50-21-5	C3H6O3
Pentanal, 2,3-dimethyl-	32749-94-3	C7H14O				Linoelaidic acid	506-21-8	C18H32O2
Pentanal, 5-[(tetrahydro-2H-pyran-2-yl)oxy]-	14194-86-6	C10H18O3				Maleic anhydride	108-31-6	C4H2O3
Phenol, 2-(2-methylpropyl)-	4167-75-3	C10H14O				meso-3,4-Hexanediol	22520-39-4	C6H14O2
Phenol, 2-cyclohexyl-	119-42-6	C12H16O				Methadyl acetate	509-74-0	C23H31NO2
Phenol, 2,3,5,6-tetramethyl-	527-35-5	C10H14O				Methallylcyclopentane	219726-61-1	C9H16
Phenol, 4-(heptyloxy)-	13037-86-0	C13H20O2				Methanamine, N-(phenylmethylene)-	622-29-7	C8H9N
Phenol, 4-[2-(methylamino)ethyl]-	370-98-9	C9H13NO				Methane sulfonamide	3144-09-0	CH5NO2S
Phenol, 4-cyclohexyl-	1131-60-8	C12H16O				Methane, fluorotrinitro-	1840-42-2	CFN3O6
Phenol, 4-ethoxy-	622-62-8	C8H10O2				Methane, nitroso-	865-40-7	CH3NO
Phosphonofluoridic acid, (1-methylethyl)-, heptyl ester	333416-33-4	C10H22FO2P				Methanone, dicyclopropyl-	1121-37-5	C7H10O
Phosphoric acid, dimethyl 1-propenyl ester	55712-50-0	C5H11O4P				Methoxyacetyl chloride	38870-89-2	C3H5ClO2
Phosphoric acid, dimethyl pentyl ester	55955-88-9	C7H17O4P				Methyl 2-hydroxydecanoate	71271-24-4	C11H22O3
Pilocarpine	92-13-7	C11H16N2O2				Methyl 5-[(4-fluorophenoxy)methyl]furan-2-carboxylate	402739-03-1	C13H11FO4
Piperoxan	59-39-2	C14H19NO2				Methyl 6-(2-furoyl)hexanoate	4219-21-0	C12H16O4
Proline, 3,4-didehydro-	3395-35-5	C5H7NO2				Methyl ethyl disulfide	20333-39-5	C3H8S2
Propanedinitrile, (acetyloxy)methyl-	7790-1-4	C6H6N2O2				Methyl n-hexadecyl ketone	7373-13-9	C18H36O
Propanoic acid, 2-methoxy-	4324-37-2	C4H8O3				Methyl thiolacetate	1534-08-3	C3H6OS
Propanoic acid, 2-oxo-	127-17-3	C3H4O3				Methyl vinyl ketone	78-94-4	C4H6O
Propargylamine	2450-71-7	C3H5N				N-(tert-Butyl)-2-piperidinecarboxamide	179007-60-4	C10H20N2O
Pyrazine, 2-ethyl-3-methyl-	15707-23-0	C7H10N2				N-Benzyloxy-2,2-bis(trifluoromethyl)aziridine	55734-40-2	C11H7F6NO2
Pyrazine, 2,3-dimethyl-	5910-89-4	C6H8N2				n-Butyl nitrite	544-16-1	C4H9NO2
Pyrazine, 2,6-diethyl-	13067-27-1	C8H12N2				N-Chloro-2-carbomethoxyaziridine	63858-99-1	C4H6ClNO2
Pyrazine, 2,6-dimethyl-	108-50-9	C6H8N2				N-Cyano-2-methylazetidine	42364-46-5	C5H8N2
Pyrazol-5-ol, 1-acetyl-3,4-dimethyl-, acetate (ester)	5203-75-8	C9H12N2O3				n-Heptyl methylphosphonofluoridate	162085-82-7	C8H18FO2P
Pyridine-D5-	7291-22-7	C5D5N				N-Methylpyrimidin-2-amine	931-61-3	C5H7N3
Pyridine, 3-(1-methyl-2-pyrrolidinyl)-, (S)-	1954-11-5	C10H14N2				N-tert-Butylmethylamine	14610-37-8	C5H13N
Pyridine, 5-hexyl-2-methyl-	710-40-7	C12H19N				N2-Methyl-2,3-pyridinediamine	5028-20-6	C6H9N3
Pyrrolidine-2,4-dione	37772-89-7	C4H5NO2				N5-Mesityl-1,2,3,4-thiatriazol-5-amine	282093-62-3	C10H12N4S
Pyrrolidine, 1-methyl-2-octyl-	3447-6-1	C13H27N				Naphthalene, 1-ethyl-1,2,3,4-tetrahydro-	13556-58-6	C12H16
Pyruvic acid, butyl ester	20279-44-1	C7H12O3				Naphthalene, 1-isocyano-	1984-4-9	C11H7N
Quinoline, 1,2,3,4-tetrahydro-2-methyl-	1780-19-4	C10H13N				Naphthalene, 1,2-dihydro-4-methyl-	4373-13-1	C11H12
Resorcinol, 4-pentyl-	533-24-4	C11H16O2				Naphthalene, 1,4-dimethyl-	571-58-4	C12H12
Rugulosuvine	82597-82-8	C20H19N3O2				Naphthalene, 1,4,6-trimethyl-	2131-42-2	C13H14
Senkyunolide J	94530-86-6	C12H18O4				Naphthalene, 2-butyldecahydro-	6305-52-8	C14H26
Spiro[4.5]decane	176-63-6	C10H18				Naphthalene, decahydro-2,2-dimethyl-	31124-85-3	C12H22
Succinic acid, di(2-phenylethyl) ester	4294642-25-3	C20H22O4				Naphtho[2,1-b]furan	232-95-1	C12H8O
t-Butyl cyclohexaneperoxycarboxylate	20396-49-0	C11H20O3				Neostigmine	16088-19-0	C11H16N2O2
Thiophene, 3-ethyl-	1795-01-3	C6H8S				Nonadecane, 3-methyl-	6418-45-7	C20H42
trans-4,5-Epoxynonane	56740-09-1	C9H18O				Norflurane	811-97-2	C2H2F4
trans,trans-2,9-Undecadiene	22057-21-2	C11H20				Octadecanoic acid, 2-oxo-, methyl ester	2380-18-9	C19H36O3
Tricyclo[3.3.1.1(3,7)]decane, 2-nitro-	54564-31-7	C10H15NO2				Octahydronaphthalen-4a-ol	55693-34-0	C10H18O
Tricyclo[7.3.0.0(2,6)]dodecane, trans-anti-trans-	30159-17-2	C12H20				Octane, 3-methyl-6-methylene-	74630-07-2	C10H20
Tridecane, 7-methylene-	19780-80-4	C14H28				Octatriene, 1,3-trans-5-trans-	33580-04-0	C8H12
Tridecanenitrile	629-60-7	C13H25N				Oxazole, 2-hexyl-5-methyl-	16400-62-7	C10H17NO
Trimethylene oxide	503-30-0	C3H6O				Oxetane, 2,3,4-trimethyl-	32347-12-9	C6H12O
Undecane, 3,8-dimethyl-	17301-30-3	C13H28				Oxirane, 2,2'-(1,4-butanediyl)bis-	2426-7-5	C8H14O2
Undecane, 4,4-dimethyl-	17312-68-4	C13H28				Oxonin, 4,5,6,7-tetrahydro-, (Z,Z)-	17123-56-7	C8H12O
Undecane, 5,5-dimethyl-	17312-73-1	C13H28				p-Cresidine	120-71-8	C8H11NO
Undecane, 6,6-dimethyl-	17312-76-4	C13H28				p-Menth-8(10)-ene-2,9-diol	91139-97-8	C10H18O2
Urea, 2-propenyl-	557-11-9	C4H8N2O				p-tert-Octylresorcinol	28122-52-3	C14H22O2
Z,E-7,11-Hexadecadien-1-yl acetate	51607-94-4	C18H32O2				Pentanal, 3-(hydroxymethyl)-4,4-dimethyl-	56805-31-3	C8H16O2
						Pentane, 2-bromo-	107-81-3	C5H11Br
						Pentane, 2-methoxy-2,4,4-trimethyl-	62108-41-2	C9H20O
						Pentane, 2,3,4-trimethyl-	565-75-3	C8H18
						Pentanoic acid, 4-methyl-2-oxo-, methyl ester	3682-43-7	C7H12O3
						Pentylidenecyclohexane	39546-79-7	C11H20
						Phenacylidene diacetate	5062-30-6	C12H12O5
						Phenol, 2-[(1-methylpropyl)thio]-	29549-64-2	C10H14OS
						Phenol, 2,3,4,6-tetramethyl-	3238-38-8	C10H14O
						Phenyl beta	24552-27-0	C9H9ClO2
						Phenylephrine	59-42-7	C9H13NO2
						Phosphorous acid, dibutyl ester	109-47-7	C8H19O3P
						Phthalazin-1-one	119-39-1	C8H6N2O
						Propanal, butylhydrazone	20607-75-4	C7H16N2
						Propanedioic acid, oxo-, bis(1-methylethyl) ester	73972-39-1	C9H14O5
						Propanoic acid, 2-hydroxy-2-methyl-, methyl ester	2110-78-3	C5H10O3
						Propanoic acid, 2-methyl-, ethyl ester	97-62-1	C6H12O2
						Propanoic acid, 2,2-dimethyl-, 2,4-dinitrophenyl ester	57025-45-3	C11H12N2O6
						Propene	115-07-1	C3H6
						Propene, 3-tert-butoxy-2-(isopropoxymethyl)-	23230-88-8	C11H22O2
						Propiolactone	57-57-8	C3H4O2
						Propiolonitrile	1070-71-9	C3HN
						Propylphosphonic acid, fluoroanhydride, 4-methylcyclohexyl ester	468712-04-1	C10H20FO2P
						Propylphosphonic acid, fluoroanhydride, hexyl ester	333416-18-5	C9H20FO2P
						Propyne	74-99-7	C3H4
						Pyrazine, 3-ethyl-2,5-dimethyl-	13360-65-1	C8H12N2
						Pyridine, 2-tridecyl-	33912-24-2	C18H31N
						Pyridine, 4-methoxy-	620-08-6	C6H7NO
						Pyrrolidine, 2-ethyl-1-methyl-	26158-82-7	C7H15N
						Quinazoline, 4-methyl-	700-46-9	C9H8N2
						Quinoline, 1,2-dihydro-2,2,4-trimethyl-	147-47-7	C12H15N
						s-Triazole, 3-acetamido-	5295-23-8	C4H6N4O
						Spiro[4.4]non-1-ene	873-12-1	C9H14
						Spiro[5.5]undecane	180-43-8	C11H20
						Sulfamide	7803-58-9	H4N2O2S
						Sulfone, dichloromethyl m-(trifluoromethyl)benzyl	15894-29-8	C9H7Cl2F3O2S
						Sulphuric acid dibutyl ester	625-22-9	C8H18O4S
						Tetradecane, 4-ethyl-	55045-14-2	C16H34
						Tetradecanenitrile	629-63-0	C14H27N
						Tetrazolo[1,5-b]pyridazine, 6-chloro-	21413-15-0	C4H2ClN5
						Thiophene-2-carbohydrazide, N2-(3-phenyl-2-propenylideno)-	292611-74-6	C14H12N2OS
						Thiophene, 2-(2-methylpropyl)-	32741-05-2	C8H12S
						Thiophene, 2-pentyl-	4861-58-9	C9H14S
						Toloxatone	29218-27-7	C11H13NO3
						trans-13-Octadecenoic acid	693-71-0	C18H34O2
						trans-2-Hexenyl isovalerate	68698-59-9	C11H20O2
						trans-4,5-Epoxydecane	56740-10-4	C10H20O
						trans-Ascaridol glycol	21473-37-0	C10H18O2
						trans-Chrysanthenol	38043-83-3	C10H16O
						Tricyclo[4.3.1.1(3,8)]undecan-1-ol	31061-64-0	C11H18O
						Tridecane, 1-iodo-	35599-77-0	C13H27I
						Trifluoroacetyl-lavandulol	28673-24-7	C12H17F3O2
						Trifluoroamine oxide	13847-65-9	F3NO
						Tyrosine	60-18-4	C9H11NO3
						Undecane, 2,5-dimethyl-	17301-22-3	C13H28
						Undecane, 3,5-dimethyl-	17312-81-1	C13H28
						Undecane, 3,7-dimethyl-	17301-29-0	C13H28
						Undecane, 4,6-dimethyl-	17312-82-2	C13H28
						Undecane, 5,7-dimethyl-	17312-83-3	C13H28
						Undecanoic acid, 2-methyl-	24323-25-9	C12H24O2
						Urea, N-(4-chlorophenyl)-N'-methyl-	5352-88-5	C8H9ClN2O
						Urea, triethylnitroso-	50285-70-6	C7H15N3O2
						Valeraldehyde, 4,4-dimethyl-2-methylene-	5375-28-0	C8H14O
						Vinylsulfonamide	2386-58-5	C2H5NO2S
						Z-2-Dodecenol	69064-36-4	C12H24O
