# Supplementary material for: Integrative Analysis of Volatile Flavor Compounds and Transcriptome Reveals Underlying Mechanisms Linked to Fatty Acid Content in Dabieshan Cattle
Source: Foods. 2026 Apr 19;15(8):1423. doi: 10.3390/foods15081423 (PMC13114855; doi:10.3390/foods15081423)
Supplement: Supplementary file 1 [file foods-15-01423-s001.zip › Supplement Table S4.xlsx]

## Sheet: Sheet1
Supplementary Table S4.Analysis of sensory flavor characteristics in H and L groups of DBS cattle
Name	Class	CAS	Formula	Range of Odor Min	Range of Odor Max	Odor Character	flavor_profile	H1	H2	H3	H4	L1	L2	L3	L4
1-Hexanethiol		111-31-9	C6H14S	0.39		Baked Taste	burnt, sulfurous, sulfur, roasted, meaty, fatty, sulfury, garlic	0	0	0	0	0	0	0	115511
1-Butene, 1-(methylthio)-, (E)-		17414-27-6	C5H10S				sulfurous	139651	135722	0	0	123078	0	166043	209993
2-Penten-1-ol, (Z)-	Alcohols	1576-95-0	C5H10O				fruity, ethereal, green, plastic, rubber	0	0	989578	0	0	626537	0	0
2-Nonen-1-ol, (Z)-	Alcohols	41453-56-9	C9H18O				slightly waxy, sweet, melon	366552	0	543389	0	0	0	0	0
2-Nonen-1-ol, (E)-	Alcohols	31502-14-4	C9H18O				melon, violet, green, waxy	0	0	261476	194711	0	186040	161561	0
2-Penten-1-ol, (E)-	Alcohols	1576-96-1	C5H10O				green, mushroom	504639	301512	254766	441525	668417	185836	0	641729
3-Buten-2-ol, 2-methyl-	Alcohols	115-18-4	C5H10O				herbal, earthy, herb, oily	70275	120070	139526	13057	75419	45067	9357	52379
2,4-Decadien-1-ol	Alcohols	14507-02-9	C10H18O				melon, fatty, citrus, waxy	0	0	0	316243	312503	325034	264434	285399
1-Octen-3-ol	Alcohols	3391-86-4	C8H16O	11		Mushroom	chicken, green, oily, mushroom, fishy, fungal, earthy, raw	87379732	109867367	89908572	67910826	106640018	97820898	117019688	107337644
1-Penten-3-ol	Alcohols	616-25-1	C5H10O				fruity, green, pungent, bitter, horseradish, vegetable, tropical, butter	3237858	4748977	5621998	3257065	3462596	3189722	0	0
1-Tetradecanol	Alcohols	112-72-1	C14H30O				fruity, coconut, orris, waxy	15140928	24668404	12723290	20079342	35556012	34436881	38282343	51780142
1-Heptanol	Alcohols	111-70-6	C7H16O	3		Grassy	herbal, violet, green, leafy, coconut, sweet, peony, musty, chemical, strawberry, woody	56716092	68838528	76655365	61372045	65524173	58906876	45897729	45754397
1-Propanol, 2-methyl-	Alcohols	78-83-1	C4H10O	10	165000	sweet,fusel,musty, alcohol, rubber, latex	ether, solvent, bitter, wine	0	0	0	0	208231	0	0	237954
Ethanol	Alcohols	64-17-5	C2H6O	24900		Disolvent, Ethanol	ethereal, strong, sweet, alcoholic, medical	53175335	544898758	1115241238	2271331283	3345137710	2517714866	3290505108	2541949719
1-Nonanol	Alcohols	143-08-8	C9H20O				green, rose, oily, fresh, orange, bitter, floral, wet, dusty, fatty, clean	5335666	6287172	5886920	6074499	6435262	5886711	5859430	5837375
1-Propanol	Alcohols	71-23-8	C3H8O	53952.6		Fruity, Floral, Grassy	pungent, alcoholic, musty, fusel, fermented, peanut, alcohol	0	1483117	666499	0	28152	187380	0	0
3-Octanol	Alcohols	589-98-0	C8H18O				herbal, mushroom, minty, nutty, citrus, woody, earthy, spicy, moss, melon	1513276	1776519	1977496	1492751	1580592	1445001	1112342	1122200
3-Hexanol	Alcohols	623-37-0	C6H14O				alcoholic, medicinal, ether, alcohol	400454	404337	597378	409811	359904	289652	197600	216713
3-Heptanol	Alcohols	589-82-2	C7H16O				herbal, herb, bitter, powerful	1147435	0	1425101	1067824	0	914706	0	707919
2-Octanol	Alcohols	123-96-6	C8H18O				herbal, fat, green, mushroom, fresh, earthy, spicy, woody	0	0	0	0	0	0	0	495240
2-Pentanol	Alcohols	6032-29-7	C5H12O				green, mild, fusel, fermented, oily	0	0	364844	170417	0	243379	220407	0
2-Hexanol	Alcohols	626-93-7	C6H14O				chemical, winey	295576	0	0	0	0	0	0	0
2-Heptanol	Alcohols	543-49-7	C7H16O	200		Fruity, Mouldy, Musty, Mushroom	herbal, fruity, green, mushroom, fresh, grass, bitter, floral, sweet, lemon	576619	640033	656521	562136	744963	562143	368392	431815
2-Butanol	Alcohols	78-92-2	C4H10O	43	94000	sweet, malty alcohol	wine, sweet, oily, apricot	1948595	0	0	0	0	0	0	2631073
2,3-Butanediol	Alcohols	513-85-9	C4H10O2	4.5		Fruity, Onion	fruity, creamy, onion, buttery	419343	0	0	0	0	0	0	0
1-Octanol	Alcohols	111-87-5	C8H18O	0.9	1690	penetrating	green, burnt, rose, mushroom, orange, aldehydic, waxy, chemical, metal	64667880	75483729	81733012	69930528	74395173	68759433	62134758	58505195
1-Pentanol	Alcohols	71-41-0	C5H12O	5.5	305000		balsamic, vanilla, balsam, sweet, fusel, oily	61926074	82683663	73385202	48408952	68235634	57930743	80925929	68547665
1-Undecanol	Alcohols	112-42-5	C11H24O				rose, fresh, floral, soapy, clean clothes, citrus, mandarin, waxy	3876042	5396876	3856078	5572073	5346105	5565371	4902718	6024193
n-Tridecan-1-ol	Alcohols	112-70-9	C13H28O				must, musty	15191429	22743939	0	19908775	27796036	28993853	34533712	41214208
1-Hexadecanol	Alcohols	36653-82-4	C16H34O				floral, wax, flower, waxy	5266850	6126149	3522595	5506875	14728463	12163139	12115120	21512020
1-Dodecanol	Alcohols	112-53-8	C12H26O				honey, wax, coconut, soapy, earthy, fatty, waxy	6841285	9855425	0	9515442	11238632	12314113	0	16443132
2-Propanol, 1-methoxy-	Alcohols	107-98-2	C4H10O2	8390	33000	etherish, ammonia		768612	941071	1116762	1178807	438932	687423	1542320	867407
1-Hexanol	Alcohols	111-27-3	C6H14O	2.4	16000	green grass, plastic	fruity, ethereal, green, flower, sweet, alcoholic, resin, fusel, oily	41288109	50225495	61480583	38271226	47487840	33262424	34032353	35706644
1-Decanol	Alcohols	112-30-1	C10H22O				rose, orange, floral, sweet, fatty, watery, clean, waxy	0	0	0	0	3992347	0	0	0
1-Butanol	Alcohols	71-36-3	C4H10O	3.3	990000	sweet, malty,alcohol, medicinal	vanilla, balsam, fruity, sweet, medicine, fusel, medicinal, oily	3389044	3145319	4672625	2701740	3182138	2861043	2522426	3349299
3-Nonen-1-ol, (Z)-	Alcohols	10340-23-5	C9H18O				green, mushroom, fresh, melon rind, tropical, waxy	0	0	0	0	0	324971	315932	352738
2-Dodecenal	Aldehydes	4826-62-4	C12H22O				herbal, fruity, fatty, green, orange, aldehydic, sweet, metallic, citrus, mandarin, waxy	0	0	1141163	0	4031218	0	550984	635296
2-Nonenal, (E)-	Aldehydes	18829-56-6	C9H16O	0.0002		Fatty, Cucumber		110014265	122016499	157696582	115033867	84747869	83147126	71536090	55667524
2-Hexenal	Aldehydes	505-57-7	C6H10O				fruity, green, leafy, rancid, aldehydic, almond, apple, sweet, cheesy, fatty, vegetable, banana, plum	0	224497	381284	0	0	0	0	0
2-Hexenal, (E)-	Aldehydes	6728-26-3	C6H10O	190		Apple-Like,Planty Green,Stinkbug		213799	11938596	0	253861	7086960	8466609	4169144	129662
2,6-Nonadienal, (E,Z)-	Aldehydes	557-48-2	C9H14O	0.02		Cucumber, Green	leaf, violet, waxy, green, nutty, fishy, fatty	366064	507256	623870	579220	335006	345117	0	0
2,4-Decadienal, (E,E)-	Aldehydes	25152-84-5	C10H16O	2.9		Dusty, Waxy, Oily, Soapy	waxy, green, oily, meat, fresh, fried, orange, sweet, nutty, pumpkin, citrus, fatty, cucumber, melon	177203205	175668674	1584971	158876887	160111601	157451966	126315251	148387829
4-Heptenal, (Z)-	Aldehydes	6728-31-0	C7H12O				green, biscuit, creamy, oily, cream, milky, dairy, fatty	1814990	2181879	6441417	3681613	1457189	3412755	601506	1128573
2-Octenal, (E)-	Aldehydes	2548-87-0	C8H14O	0.003		Nuts, Green, Fatty	herbal, leaf, green, fresh, nutty, banana, fatty, cucumber, waxy	55043550	66643957	71978080	57953765	53774076	58855617	42533884	42343758
2-Decenal, (E)-	Aldehydes	3913-81-3	C10H18O				tallow, green, rose, oily, coriander, mushroom, orange, aldehydic, floral, earthy, fatty, waxy	120956	271798	275921	0	0	0	0	0
2-Heptenal, (E)-	Aldehydes	18829-55-5	C7H12O				green, fresh, pungent, almond, fatty, soap, vegetable	1472273	52018353	63359708	1426864	1221816	0	22924999	25574982
2,4-Octadienal, (E,E)-	Aldehydes	30361-28-5	C8H12O				green, seaweed, fatty, pear, cucumber, melon	5723076	6932762	7801007	5534439	5056203	4887067	3842570	4076381
2,4-Hexadienal, (E,E)-	Aldehydes	142-83-6	C6H8O				green, floral, sweet, citrus, spicy	9123069	8088820	5629813	4477654	5076822	4055000	4572551	9258931
Propanal, 2-methyl-	Aldehydes	78-84-2	C4H8O	0.34	139	pungent	malt, green, fresh, pungent, aldehydic, floral	23005519	20094756	7933651	12941957	17859289	18618981	20656345	32245858
Octanal	Aldehydes	124-13-0	C8H16O	2.5		Lemon, Citrus, Green Grass	green, aldehydic, lemon, citrus, fatty, soap, orange peel, waxy	135849288	159034950	164558055	140496400	142364940	133239905	101339140	104202338
Pentanal	Aldehydes	110-62-3	C5H10O	0.4	4970	sickening, rancid,decayed	fruity, malt, bready, nutty, pungent, almond, fermented, berry	108096339	119808226	133742376	98828405	115163413	92453938	63436146	88486528
Tetradecanal	Aldehydes	124-25-4	C14H28O				dry, wax, musk, flower, citrus peel, incense, amber, fatty, waxy	74802712	86638044	59362475	93321474	102655348	110574336	103783495	150502554
Tridecanal	Aldehydes	10486-19-8	C13H26O				flower, grapefruit peel, musty, fresh, aldehydic, soapy, sweet, citrus, clean, petal, waxy	39137286	49269718	31170638	45453867	50153119	52786525	53695302	72872737
Dodecanal	Aldehydes	112-54-9	C12H24O				fat, green, lily, aldehydic, floral, soapy, citrus, waxy	16603423	21039306	11701128	20773256	22216581	23593584	21359409	31276035
Hexanal	Aldehydes	66-25-1	C6H12O	20		Green Grass, Fruity	leafy, fruity, sweaty, grass, fatty, aldehydic, green, fresh, tallow	218185364	236479976	274195810	183986978	228924041	195862064	158650271	195759173
Decanal	Aldehydes	112-31-2	C10H20O				tallow, aldehydic, floral, sweet, citrus, soap, orange peel, waxy	13773477	17921778	10526770	15140368	14267684	14167030	11269022	15696637
Heptanal	Aldehydes	111-71-7	C7H14O	0.003		Citrus, Fatty, Rancid	citrus, wine-lee, rancid, ozone, fatty, herbal, aldehydic, green, fresh	141772764	149903945	198158165	146106070	128425421	111290509	88194689	98118693
Butanal	Aldehydes	123-72-8	C4H8O	0.3	5090	pungent	fruity, malty, bready, cocoa, floral, citrus, meaty, musty, wine_like, creamy, pungent, herbaceous, vegetable, green, spicy, earthy, fatty, woody, chocolate, nutty, apple, pear	8610136	10768862	12384269	7067350	6692604	6664092	4709604	5940782
Propanal	Aldehydes	123-38-6	C3H6O	1	101000	fruity	alcohol, earthy, cocoa, whiskey, solvent, wine, nutty, pungent	6151890	10347617	10359192	5753259	5298844	5055092	3947805	5137287
1H-Pyrrole-2-carboxaldehyde	Aldehydes	1003-29-8	C5H5NO				ethereal	0	0	150058	0	0	0	291046	526242
Benzeneacetaldehyde	Aldehydes	122-78-1	C8H8O	1		Floral, Honey	honey, grapefruit, green, cocoa, bitter, floral, sweet, hawthorne, peanut, hyacinth, clover	57928072	57925663	49283430	76999769	79267587	78912392	71530856	88566301
Butanal, 3-methyl-	Aldehydes	590-86-3	C5H10O	16.51		Floral, Fruity	malt, ethereal, peach, chocolate, aldehydic, sour, fatty	19931079	22872734	11086670	16762936	20085072	19327620	22124810	31973557
Methional	Aldehydes	3268-49-3	C4H8OS	7.12		Cooked Potato	creamy, cooked potato, beef, tomato, fishy, musty, peanut, earthy, vegetable, potato	11367148	12481346	3139437	12750791	12517822	14225985	17693175	18694064
Undecanal	Aldehydes	112-44-7	C11H22O				green, fresh, pungent, aldehydic, floral, soapy, sweet, waxy, citrus, fatty, oily, laundry	10795522	13870780	8169431	13289725	13778975	13360565	10717374	16758868
Styrene	Benzenoids	100-42-5	C8H8	2.8	61000	sharp, sweet	balsamic, floral, balsam, sweet, plastic, gasoline	0	0	4900803	0	4127539	4103908	0	0
a-Methylstyrene	Benzenoids	98-83-9	C9H10	20	49700			650687	549224	0	442983	467585	406651	0	745893
2-Methoxy-4-vinylphenol	Benzenoids	7786-61-0	C9H10O2	40		Spicy, Raisin	smoky, curry, peanut, clove, spicy	0	0	0	164507	0	0	0	0
Aniline	Benzenoids	62-53-3	C6H7N	12	10000	pungent, oily,empyreumatic		131835	0	0	0	0	0	0	0
2-Propenenitrile, 3-phenyl-, (E)-	Benzenoids	1885-38-7	C9H7N				cumin, nitrile, cassia, deep, cinnamon	0	531642	0	0	0	0	0	0
o-Xylene	Benzenoids	95-47-6	C8H10				geranium	593916	0	0	0	449196	1254838	0	0
Toluene	Benzenoids	108-88-3	C7H8	21	157000	sour, burnt	paint, sweet	15466728	15123131	9695208	13364621	19314829	15559970	18064235	23104761
p-Cresol	Benzenoids	106-44-5	C7H8O	60			smoke, phenol, phenolic, medicine, narcissus, mimosa, animal, medicinal	11544998	9878858	6168295	13600593	14410718	13308581	13216339	20104108
Benzyl methyl disulfide	Benzenoids	699-10-5	C8H10S2				cabbage, green, sulfurous, metallic, vegetable	0	0	0	0	0	0	0	813900
Phenol	Benzenoids	108-95-2	C6H6O	4.5	1950	medicinal, acid,ink, creosote,empyreumatic	plastic, rubber, phenol, phenolic	4406393	3263180	2641028	3690561	4501327	4573806	5383815	7796366
Benzene	Benzenoids	71-43-2	C6H6	470	313000	aromatic, sweet,solvent,empyreumatic		31029156	43846561	39128787	35788252	58473031	71590041	41604027	63433397
Benzaldehyde, 4-ethyl-	Benzenoids	4748-78-1	C9H10O				almond, sweet, bitter	7994463	14819794	11551163	10664415	11463325	11251863	8479151	10986255
Mequinol	Benzenoids	150-76-5	C7H8O2				phenolic, bitter	279584	0	0	0	0	274943	0	304220
Benzaldehyde, 3-methyl-	Benzenoids	620-23-5	C8H8O				fruity, sweet, phenolic, cherry, benzaldehyde	1414460	1700441	1402374	1236664	1733658	1687230	1694294	0
Benzenethiol, 2-methyl-	Benzenoids	137-06-4	C7H8S				sulfurous, egg, meaty, onion, rubber, garlic	0	68556	0	0	0	0	0	0
Benzaldehyde, 2-methyl-	Benzenoids	529-20-4	C8H8O				cherry	0	0	0	0	0	0	0	1800262
Naphthalene, 1-methyl-	Benzenoids	90-12-0	C11H10				medicinal, naphthyl, camphor, chemical	1886344	250822	600295	1170964	1041904	0	1824030	3096724
1,2-Propanedione, 1-phenyl-	Benzenoids	579-07-7	C9H8O2				pepper, plastic, honey, buttery	0	0	0	0	53661	0	141728	0
Benzene, 1,2,4-trimethyl-	Benzenoids	95-63-6	C9H12	6	2400	aromatic	plastic	0	619477	718485	0	591471	705298	0	0
trans-2-Hexenyl isovalerate	Esters	68698-59-9	C11H20O2				green, apple, pear, banana, grape, waxy	0	0	0	0	230198	0	0	0
2-Propenoic acid, ethyl ester	Esters	140-88-5	C5H8O2	0.0066	3.2	sweet,ester,plastic, alcohol, sharp,ammoniacal	acrylate, plastic, harsh, fruity	0	242483	193884	0	0	0	0	0
Propanoic acid, ethyl ester	Esters	105-37-3	C5H10O2	19019.3		Ruity, Banana-Flavor	fruity, rum, sweet, pineapple, juicy, grape	475174	764534	105339	153466	321670	277205	725906	439355
Ethyl Acetate	Esters	141-78-6	C4H8O2	90	190000	fruity, sweet,fingernail polish,etherous	fruity, ethereal, green, anise, weedy, balsam, sweet, pineapple	37322464	34110169	27303389	5024401	4836291	16809599	47871941	32750838
Hexadecanoic acid, ethyl ester	Esters	628-97-7	C18H36O2	2		Wax	fruity, wax, mild, creamy, milky, balsam, waxy	65857498	56933565	54451679	129794924	188133470	112391858	50099112	221071032
Propanoic acid, 2-methyl-, ethyl ester	Esters	97-62-1	C6H12O2	4.5		Fruity, Strawberry	fruity, ethereal, rummy, sweet, alcoholic, fusel, rubber, strawberry	0	0	0	0	0	0	991278	0
Pentanoic acid, ethyl ester	Esters	539-82-2	C7H14O2	26.78		Fruity, Apple-Flavor	fruity, green, yeast, apple, sweet, pineapple, tropical	674955	490838	209420	0	540412	408287	473676	356970
Methyl tetradecanoate	Esters	124-10-7	C15H30O2				fatty, petal, orris, waxy	169140	0	174365	134640	0	133038	0	171981
Tetradecanoic acid, ethyl ester	Esters	124-06-1	C16H32O2	500		Sweet, Waxy	violet, orris, soapy, sweet, ether, waxy	22297704	12167858	29396809	56531910	36579507	30241346	13521693	67835971
Dodecanoic acid, ethyl ester	Esters	106-33-2	C14H28O2	500		Sweet, Waxy, Floral	leaf, floral, soapy, sweet, clean, waxy	1996053	76127	1862453	2074479	796359	620031	1015417	6473413
Propanoic acid, 2-hydroxy-, ethyl ester	Esters	97-64-3	C5H10O3	128000		Fruity, Slightly Fattyflavor	fruity, tart, butterscotch, sharp, buttery, butter	40182725	35239707	33666792	58753081	74996235	77114747	42105069	39735144
Nonanoic acid, ethyl ester	Esters	123-29-5	C11H22O2	3150.61		Floral, Fruity	fruity, rose, rum, wine, natural, tropical, waxy	3494878	3534267	3836888	3295192	5822450	4683218	13424361	13712113
Ethyl formate	Esters	109-94-4	C3H6O2	2700	30000	aromatic	ethereal, green, rose, pungent, bitter, cognac, alcohol	2159261	1028365	0	0	341219	566324	1227949	3341095
Formic acid, heptyl ester	Esters	112-23-2	C8H16O2				herbal, green, floral, apple, cucumber, plum, waxy	1914547	2621298	2145361	2000705	2057952	1820527	1290440	1443710
Hexanoic acid, ethyl ester	Esters	123-66-0	C8H16O2	30		Fruity, Green Apple	fruity, green, sweet, waxy, pineapple, banana, apple peel	35627163	0	0	0	0	0	0	0
Decanoic acid, ethyl ester	Esters	110-38-3	C12H24O2	420		Brandy	fruity, brandy, oily, apple, sweet, pear, grape, waxy	1775607	1342649	4348823	2850592	1723007	1548914	1593789	7866819
Heptanoic acid, ethyl ester	Esters	106-30-9	C9H18O2	13153.2		Fruity	fruity, rum, pineapple, wine, cognac, plum, melon	4114464	4347692	3750311	4099360	4092799	3111325	3155027	2707457
Butanoic acid, ethyl ester	Esters	105-54-4	C6H12O2	9.5		Fruity	fruity, apple, pineapple, juicy, cognac, banana	2605493	3520376	1151378	324131	331580	315066	3986785	991161
Methyl thiolacetate	Esters	1534-08-3	C3H6OS	20.61		Cheesy, Garlic	cabbage, sulfurous, egg, dairy, vegetable, cheese	0	0	0	0	0	619342	0	0
Benzenepropanoic acid, ethyl ester	Esters	2021-28-5	C11H14O2	130		Floral, Rosy-Flavor, Fruity	fruity, honey, flower, rose, rum, hyacinth	625515	657372	0	1657314	358709	655113	225117	491982
Ethane, 1,1-diethoxy-	Ethers	105-57-7	C6H14O2	719		Fruity	honey, green, creamy, fruity, nutty, ether, sweet, earthy, vegetable, tart	123356	78508	0	6255	16712	24289	69667	137108
Ethanol, 2-(methylthio)-	Ethers	5271-38-5	C3H8OS				sulfurous, meaty	0	0	0	0	0	0	0	177939
Propene	Hydrocarbons	115-07-1	C3H6	10100	99000	gassy, aromatic		0	0	0	0	325518	0	0	0
1-Octene	Hydrocarbons	111-66-0	C8H16	1	206000			734452	955864	1215191	601775	475063	396370	277628	333929
1-Decene	Hydrocarbons	872-05-9	C10H20	6450		pleasant		1535274	1502255	1736804	1211299	1188186	917761	372548	685728
Octadecane	Hydrocarbons	593-45-3	C18H38				alkane	59665853	60556582	44483886	51045734	40275044	27738921	11393357	44078451
Eicosane	Hydrocarbons	112-95-8	C20H42				alkane, waxy	0	0	1738560	0	1615270	0	1489997	0
Tridecane	Hydrocarbons	629-50-5	C13H28				alkane	7145741	7055240	4753310	5414788	6326213	6329357	5290446	7761314
Heptadecane	Hydrocarbons	629-78-7	C17H36				alkane	11255371	0	5429769	0	0	0	0	0
Octane	Hydrocarbons	111-65-9	C8H18	660	235000	gasoline, oil	gasoline, alkane	10386076	6819519	8372114	4607894	4538881	3651098	3053339	5908532
Undecane	Hydrocarbons	1120-21-4	C11H24				alkane	1869171	1195349	1112175	1337610	1257419	1260419	1344975	918045
Nonadecane	Hydrocarbons	629-92-5	C19H40				alkane, bland	701212	1224287	631195	678106	606374	459489	415295	923417
Dodecane	Hydrocarbons	112-40-3	C12H26				alkane	5715936	3911190	4078977	4482714	3532724	4122004	4516194	4626433
Nonane	Hydrocarbons	111-84-2	C9H20	2300	21000	gasoline	gasoline, alkane	627772	447609	0	419484	391350	0	0	0
Decane	Hydrocarbons	124-18-5	C10H22				alkane	560099	850962	795808	825276	789081	678565	733240	491639
3-Penten-2-one, (E)-	Ketones	3102-33-8	C5H8O				fruity, phenolic, fishy, acetone	0	1619131	349310	0	1404913	0	0	0
3,5-Octadien-2-one	Ketones	38284-27-4	C8H12O				fruity, green, mushroom, grassy, fatty	0	0	263157	0	141403	133007	0	124986
Methyl vinyl ketone	Ketones	78-94-4	C4H6O	174		pungent		0	0	0	0	0	0	735476	1214070
5-Hepten-2-one, 6-methyl-	Ketones	110-93-0	C8H14O	50		Herby, Green, Citrus, Musty, Lemongrass	green, nutty, pepper, hazelnut, mushroom, bitter, apple, lemongrass, musty, citrus, rubber	0	0	0	0	1017122	933299	0	2377267
1-Octen-3-one	Ketones	4312-99-6	C8H14O	0.005		Mushroom-Like	herbal, metal, mushroom, musty, earthy, dirty	9929452	11190112	8779684	8444795	9201146	9507530	7738914	8679010
2-Propanone, 1-(acetyloxy)-	Ketones	592-20-1	C5H8O3				fruity, buttery	5666619	8619753	7073887	4425352	3033539	5199463	10047734	7359355
Acetylpyrazine	Ketones	22047-25-2	C6H6N2O				chip, chocolate, nutty, hazelnut, roast, bitter, coffee, bread crust, tomato, corn, popcorn	0	261441	0	0	0	0	332584	282777
2-Propanone, 1-hydroxy-	Ketones	116-09-6	C3H6O2				ethereal, pungent, caramellic, sweet	40954271	37487476	0	18278488	11562283	17548259	46536678	57438095
2-Butanone	Ketones	78-93-3	C4H8O	70	330900	sweet, sharp	fruity, ethereal, ether, camphor, acetone	171766315	146450044	75814742	119281741	138515557	145277265	156840812	209769039
Cyclohexanone	Ketones	108-94-1	C6H10O	52	219000	sweet, sharp	minty, acetone	0	112963	88364	0	0	100810	0	115873
Acetone	Ketones	67-64-1	C3H6O	400	11745000	sweet, fruity,etherous	ethereal, pear, solvent, apple	328408147	51476347	149733969	67229047	223667761	48697449	327085392	355084047
Ethanone, 1-(4-methylphenyl)-	Ketones	122-00-9	C9H10O				acetophenone, hawthorn, coumarin, sweet, hawthorne, cherry, mimosa, bitter almond	0	357754	407626	439066	330591	0	390934	459289
3-Octanone	Ketones	106-68-3	C8H16O				herbal, lavender, mushroom, fresh, herb, sweet, resin, butter	2457346	2908052	3274357	2533764	3134725	2771737	2218027	2508683
3-Hexanone	Ketones	589-38-8	C6H12O				fruity, rum, sweet, ether, grape, waxy	533158	498270	869952	428899	0	316564	0	0
3-Heptanone	Ketones	106-35-4	C7H14O				fruity, fatty, green, powerful	1945117	1948809	3140827	1950915	1986230	1611600	1094716	1080850
3,4-Hexanedione	Ketones	4437-51-8	C6H10O2				nutty, toasted, almond, caramel, buttery	0	0	0	0	0	0	205633	267450
Ethanone, 1-(1H-pyrrol-2-yl)-	Ketones	1072-83-9	C6H7NO				nutty, licorice, coumarin, bread, nutty, musty, walnut	6503827	5542307	721644	3852283	0	4746524	9955887	14569262
2-Acetyl-5-methylfuran	Ketones	1193-79-9	C7H8O2	40870.1		Biscuits, Toasted Almonds, Soap	nutty, strong, coconut, milky, coumarin, musty, hay	0	0	0	0	0	0	2236772	2705604
2-Octanone	Ketones	111-13-7	C8H16O				herbal, weedy, bitter, natural, gasoline, earthy, soap, woody	3996414	5301874	6862658	4282076	4776978	4264750	5220053	4811380
2-Pentanone	Ketones	107-87-9	C5H10O	28	65000	fingernail polish	fruity, ethereal, alcohol, ether, sweet, wine, fishy, banana, potato, woody	0	0	0	0	0	0	5350769	3314063
2-Undecanone	Ketones	112-12-9	C11H22O	0.004355		Orange, Fresh, Green	fruity, green, creamy, fresh, orange, orris, floral, fatty, iris, waxy	636909	1232868	817740	1229799	923188	934419	814230	1352451
2-Pentadecanone	Ketones	2345-28-0	C15H30O				fresh, celery, jasmin	18052238	22218653	16259857	23056912	26006485	28331893	22071933	43642443
2-Tridecanone	Ketones	593-08-8	C13H26O				herbal, nutty, milky, coconut, dairy, earthy, fatty, waxy	5984825	5312515	3639513	4421574	4129562	4151386	3881530	5857899
2-Nonanone	Ketones	821-55-6	C9H18O	15		Fruity, Floral, Fatty	herbal, green, weedy, fresh, soapy, sweet, fishy, earthy, soap, hot milk	2438589	3694558	2832353	2613861	3214577	2730618	3682011	4051238
2-Decanone	Ketones	693-54-9	C10H20O				fatty, orange, floral, peach	4849694	7637460	5289491	5216662	6943080	5610247	8513516	7620996
2-Heptanone	Ketones	110-43-0	C7H14O	0.75	710	sweet, mushroom	herbal, fruity, soap, coconut, sweet, spicy, cinnamon, woody	0	0	0	0	17011667	16743740	22623079	0
2,3-Pentanedione	Ketones	600-14-6	C5H8O2				creamy, nutty, pungent, cream, sweet, butter, caramel, cheese	8839220	6834392	2526462	3486321	2380001	3308535	7903191	10222173
2,3-Butanedione	Ketones	431-03-8	C4H6O2	0.002	2900	pleasant, buttery	creamy, oily, pungent, strong, sweet, caramel, butter	210712214	104973425	116334991	45530937	82856242	37458538	110299724	138855282
1-Hydroxy-2-butanone	Ketones	5077-67-8	C4H8O2				malt, grain, butterscotch, coffee, sweet, musty	305681	292310	169467	196997	223088	213466	289995	415256
2-Nonen-4-one	Ketones	32064-72-5	C9H16O				fruity	0	0	650499	393845	284862	0	0	0
2-Nonenoic acid	Lipids and lipid-like molecules	3760-11-0	C9H16O2				fatty	1879478	3138942	3007868	3699480	3005033	3806175	4152509	4686462
3,5,9-Undecatrien-2-one, 6,10-dimethyl-, (E,E)-	Lipids and lipid-like molecules	3548-78-5	C13H20O				balsamic, dry, powdery, floral, sweet, citrus, dusty, spicy, waxy	0	0	0	0	369819	369040	431355	534073
trans-betagammagammagammagammagammabetagammagammagammagammagamma-Ionone	Lipids and lipid-like molecules	79-77-6	C13H20O				raspberry, violet, dry, seaweed, flower, jam, orange, powdery, floral, orris, woody	0	445054	519780	471832	499319	345015	0	588860
5,9-Undecadien-2-one, 6,10-dimethyl-, (E)-	Lipids and lipid-like molecules	3796-70-1	C13H22O				fruity, leaf, green, rose, fresh, magnolia, aldehydic, floral	2830457	4016780	0	0	4767429	5825829	6478156	0
n-Decanoic acid	Lipids and lipid-like molecules	334-48-5	C10H20O2	15000		Fatty, Rancid, Soap	fat, rancid, unpleasant, citrus, sour, fatty	17115684	14406303	22554946	38307312	23329046	20459805	15924777	29919881
2,6,10-Dodecatrienal, 3,7,11-trimethyl-, (E,E)-	Lipids and lipid-like molecules	502-67-0	C15H24O				minty, floral	0	0	0	1173338	0	1823881	0	2017698
Cyclohexanone, 2-methyl-5-(1-methylethenyl)-	Lipids and lipid-like molecules	7764-50-3	C10H16O				herbal, minty, warm, powerful, spearmint	0	0	0	3487717	0	0	0	0
2-Pentadecanone, 6,10,14-trimethyl-	Lipids and lipid-like molecules	502-69-2	C18H36O				herbal, celery, fatty, oily, jasmin, woody	1101561	1272317	3739081	848495	1791480	1093741	714689	793871
(-)-Carvone	Lipids and lipid-like molecules	6485-40-1	C10H14O				mint, herbal, minty, sweet, spearmint	0	804879	782709	0	979702	0	0	0
Dodecanoic acid	Lipids and lipid-like molecules	143-07-7	C12H24O2	9153.79		Greasy, Slightly, Pine, Wood	mild, coconut, bay oil, fatty, metal	0	0	0	0	0	0	0	69497806
2,6-Octadienal, 3,7-dimethyl-, (E)-	Lipids and lipid-like molecules	141-27-5	C10H16O				mint, bitter, sweet, citrus, lemon, sharp	1341275	1027611	1536775	1074461	1274523	1402040	901302	1056233
Cyclohexanone, 5-methyl-2-(1-methylethylidene)-	Lipids and lipid-like molecules	15932-80-6	C10H16O				herbal, lime, fresh, minty, peppermint, buchu, camphor	0	0	0	0	2340997	0	0	0
Neral	Lipids and lipid-like molecules	106-26-3	C10H16O				lemon peel, citral, lemon, sweet	401579	417151	443250	314161	417337	399835	285464	310986
Acetamide	Organic acids and derivatives	60-35-5	C2H5NO				mousy	0	3493199	0	2567080	3861478	5338153	4710384	7511352
Lactic acid	Organic acids and derivatives	50-21-5	C3H6O3				odorless	0	0	0	0	0	0	2800657	0
Butanoic acid, 3-hydroxy-, ethyl ester	Organic acids and derivatives	5405-41-4	C6H12O3				fruity, apple skin, green, tropical, grape, marshmallow	0	0	0	0	0	0	571470	256011
Butanoic acid, 2-oxo-	Organic acids and derivatives	600-18-0	C4H6O3				lactonic, creamy, sweet, brown, caramel	0	0	0	0	0	0	1861150	0
Propanoic acid, 2-oxo-	Organic acids and derivatives	127-17-3	C3H4O3				sour, acetic, sharp, caramellic	97966830	0	0	0	0	0	0	0
2-Butenal, 2-methyl-, (E)-	Organic oxygen compounds	497-03-0	C5H8O				fruity, ethereal, green, nutty, pungent, anisic	0	0	0	0	0	0	3034880	4758786
1-Penten-3-one	Organic oxygen compounds	1629-58-9	C5H8O				fishy, pungent, onion, mustard, peppery, garlic	0	0	0	903782	0	0	0	0
2-Propenal	Organic oxygen compounds	107-02-8	C3H4O	3.6	1800	pungent	cherry, almond	2058813	2670941	1326659	2226840	1774888	2844482	2442166	2663487
2-Butenal, 3-methyl-	Organic oxygen compounds	107-86-8	C5H8O				fruity, nutty, pungent, almond, sweet, cherry, brown	1944306	1699835	790005	1671411	1588247	1713119	2206602	2174402
2-Pentenal, (E)-	Organic oxygen compounds	1576-87-0	C5H8O				fruity, green, pungent, orange, apple, tomato, strawberry	0	3084559	145190	2704442	2397658	2504043	1215186	1589375
Acetoin	Organic oxygen compounds	513-86-0	C4H8O2				creamy, cream, milky, dairy, sweet, fatty, buttery, butter	129648514	57494219	77693424	8159373	53056456	11633873	59875585	78244464
1,2-Propanediol, dinitrate	Organic oxygen compounds	6423-43-4	C3H6N2O6	236		disagreeable		0	0	0	0	159244	0	0	0
Butanal, 2-ethyl-	Organic oxygen compounds	97-96-1	C6H12O				fruity, ethereal, green, cocoa, sweet	0	0	424817	0	0	0	0	0
2-Butenal	Organic oxygen compounds	4170-30-3	C4H6O	20	590	pungent		0	0	0	0	0	2322510	0	0
2-Butenal, (Z)-	Organic oxygen compounds	15798-64-8	C4H6O				flower	78820011	69842090	27278540	35703784	45574894	35124028	55619767	80160350
3-Penten-2-one, 4-methyl-	Organic oxygen compounds	141-79-7	C6H10O	17	12000	sweet	acrylic, pungent, vegetable, sweet, earthy, chemical	0	0	0	0	0	0	569886	0
Trichloromethane	Organohalogen compounds	67-66-3	CHCl3	102	1413000	sweet, etherous,suffocating		11578712	1734911	1717345	920766	783687	1372094	1614146	1093123
Pyrazine, ethenyl-	Organoheterocyclic compounds	4177-16-6	C6H6N2				nutty	100425	87929	0	0	0	0	107396	115436
2(3H)-Furanone, 5-ethenyldihydro-5-methyl-	Organoheterocyclic compounds	1073-11-6	C7H10O2				fruity, minty	174837	0	0	0	206453	0	0	174888
Thiophene	Organoheterocyclic compounds	110-02-1	C4H4S	511		Garlic, Alliaceous		549453	918829	765604	448293	800889	577212	766869	842999
Furan	Organoheterocyclic compounds	110-00-9	C4H4O	10060		strong		2858208	2850346	1758092	1796509	1699500	1874014	1241470	2358040
Pyrazine	Organoheterocyclic compounds	290-37-9	C4H4N2				hazelnut, pungent, barley, roasted, sweet corn	7032194	2380463	1553410	1667305	1578400	1560375	5268273	3139591
Pyridine	Organoheterocyclic compounds	110-86-1	C5H5N	10	12000	burnt, pungent,nauseating	putrid, rancid, sickening, fishy, sour, amine	6736095	5069376	6914703	3498800	5016758	4291073	5193013	3589380
Thiophene, 2-methyl-	Organoheterocyclic compounds	554-14-3	C5H6S				green, sulfurous, sulfur, roasted, alliaceous, onion	254540	227330	402085	193884	218670	197524	295801	227112
Tetrahydrofuran	Organoheterocyclic compounds	109-99-9	C4H8O	92	61000	ether		0	362779	0	0	0	0	84419	0
Thiazole	Organoheterocyclic compounds	288-47-1	C3H3NS	740		Nut, Sulfur, Stink	nutty, pyridine, meaty	1940814	2488602	1839318	797790	842881	839321	2131785	1738208
Maleic anhydride	Organoheterocyclic compounds	108-31-6	C4H2O3	250	320	acrid		0	0	0	0	0	0	470432	0
2-Furanmethanol	Organoheterocyclic compounds	98-00-0	C5H6O2	8000		sweet, ether, alcohol	burnt, chemical, bitter, coffee, bread, sweet, alcoholic, musty, caramel	0	45313	0	0	44698	49426	0	197060
2-Methyl-3-(methyldisulfaneyl)furan	Organoheterocyclic compounds	65505-17-1	C6H8OS2	0.3		Meat-Like, Roast		81761	0	0	102277	0	54286	271901	218768
Pyrrole	Organoheterocyclic compounds	109-97-7	C4H5N				ethereal, nutty, warm, sweet	15723931	13048257	11190136	12783747	11491147	10852045	12762810	14518220
Benzothiazole	Organoheterocyclic compounds	95-16-9	C7H5NS	3871		Gasoline,Leather, Roasted,Smoky And Rubber	nutty, meat, rubbery, cooked, coffee, gasoline, sulfury, vegetable, rubber	492567	0	0	193927	54918	254011	288286	1313230
2H-Pyran-2-one, tetrahydro-6-pentyl-	Organoheterocyclic compounds	705-86-2	C10H18O2	100		Creamy, Coconut, Fruity	fruity, peach, creamy, oily, fresh, coconut, dairy, apricot, sweet, butter, plum	1565140	2881877	4159568	2104558	5194779	2405584	2971706	2521986
2(3H)-Furanone, dihydro-5-methyl-	Organoheterocyclic compounds	108-29-2	C5H8O2				herbal, cocoa, warm, sweet, tobacco, woody	0	391450	383836	367357	0	0	0	0
2(3H)-Furanone, 5-heptyldihydro-	Organoheterocyclic compounds	104-67-6	C11H20O2	4.2			fruity, lactonic, peach, creamy, coconut, ketonic, apricot, fatty	0	0	0	0	1913490	0	0	0
5-Methyl-2-thiophenecarboxaldehyde	Organoheterocyclic compounds	13679-70-4	C6H6OS	275		Cherry, Swee	acetophenone, sulfur, almond, sweet, cherry, furfural, woody	1127599	1376905	0	0	0	0	0	1724164
3(2H)-Furanone, 4-hydroxy-5-methyl-	Organoheterocyclic compounds	19322-27-1	C5H6O3				bready, candy, cotton, sugar, sweet, caramel	11489002	13741721	9235551	8271916	8432884	12285446	24574952	14574566
4-Methylthiazole	Organoheterocyclic compounds	693-95-8	C4H5NS				green, nutty, roasted meat, tomato, vegetable	0	0	0	88945	114648	90340	52410	0
5-Thiazoleethanol, 4-methyl-	Organoheterocyclic compounds	137-00-8	C6H9NOS				cooked beef juice, sulfur, fatty	0	0	0	0	0	0	279430	410438
Thiophene, 3-ethyl-	Organoheterocyclic compounds	1795-01-3	C6H8S	200.4				0	0	1881507	1007614	0	0	0	0
Pyridine, 3-ethyl-	Organoheterocyclic compounds	536-78-7	C7H9N				fruity, wine_like, leather, green, fatty, nutty, vegetable, floral, smoky, herbaceous, tobacco, citrus, meaty, oakmoss, earthy, musty, caramel, peanut, spicy, woody	1083372	1157900	805906	718300	1025332	739068	696875	993222
Pyrazine, 3-ethyl-2,5-dimethyl-	Organoheterocyclic compounds	13360-65-1	C8H12N2				nutty, cocoa, roast, roasted, potato	0	0	0	0	464649	283854	363157	578811
Furan, 2-ethyl-	Organoheterocyclic compounds	3208-16-0	C6H8O	2.3		Burnt,Sweet,Coffee-Like	earthy, burnt, malty, sweet	10009623	18601262	12650697	9591835	15095755	10629851	8359575	11312450
Pyrazine, ethyl-	Organoheterocyclic compounds	13925-00-3	C6H8N2	21814.6		Fried Sesame Seeds, Fried Peanuts, Fried Noodles	peanut butter, nutty, cocoa, bitter, roasted, musty, peanut,butter, woody	248977	0	0	104032	0	0	223194	308745
Pyridine, 2-ethyl-	Organoheterocyclic compounds	100-71-0	C7H9N				grass, green, grassy	516037	700129	1153031	479170	496563	488661	344013	355789
Pyrazine, 2-ethyl-6-methyl-	Organoheterocyclic compounds	13925-03-6	C7H10N2				potato, roasted	150067	133167	0	0	0	0	179164	255654
Pyrazine, 2-ethyl-3-methyl-	Organoheterocyclic compounds	15707-23-0	C7H10N2				sweat, nutty, hazelnut, roast, bread, musty, peanut, corn, earthy, raw, potato	81612	0	0	0	0	0	0	0
Thiophene, 2-pentyl-	Organoheterocyclic compounds	4861-58-9	C9H14S	287		Fruity, Sweet	fruity, sweet, fatty, cranberry	0	0	0	0	0	0	525910	0
Furan, 2-pentyl-	Organoheterocyclic compounds	3777-69-3	C9H14O	0.006		Green Beans, Vegetable	fruity, green, green bean, beany, metallic, earthy, vegetable, butter	137082137	197497491	171020832	139692467	181021162	165479665	150316701	172382975
Pyridine, 2-pentyl-	Organoheterocyclic compounds	2294-76-0	C10H15N				tallow, herbal, green, mushroom, pepper, fatty	12803322	13311315	15111668	8961500	11595211	10389917	11505181	12217180
3(2H)-Furanone, dihydro-2-methyl-	Organoheterocyclic compounds	3188-00-9	C5H8O2				nutty, bread, sweet, solvent, buttery	0	0	0	0	0	0	264897	0
Furan, 2-methyl-	Organoheterocyclic compounds	534-22-5	C5H6O				ethereal, acetone, chocolate	0	978502	938455	0	105485	0	0	568889
Pyrazine, methyl-	Organoheterocyclic compounds	109-08-0	C5H6N2	121927		Toasted Bread, Roasted Almonds, Fried Peanuts	green, chocolate, nutty, cocoa, roasted, peanut, popcorn	2327677	1966969	1455839	3104334	3273570	2367394	2011195	2747148
Pyridine, 2-methyl-	Organoheterocyclic compounds	109-06-8	C6H7N	2.6	23.6	strong, unpleasant	bitter, sweat	1185231	1477914	1718415	471191	1140957	1065626	885704	1012469
2-Methyl-3-furanthiol	Organoheterocyclic compounds	28588-74-1	C5H6OS	0.0057		Beefy, Vitamin,Sulfur	meat, coconut, metallic, fishy, meaty, sulfury	0	0	180573	273276	246382	358622	752523	530282
Pyridine, 2-propyl-	Organoheterocyclic compounds	622-39-9	C8H11N				green, nutty, roasted, tobacco, fatty	498969	636320	836368	417989	0	471947	361006	266784
Pyrazine, 2,6-dimethyl-	Organoheterocyclic compounds	108-50-9	C6H8N2	790.79		Green Pepper Fragrant	roast beef, cocoa, coffee, roasted nut, roasted nuts	0	0	375088	0	0	0	0	0
2,6-Lutidine	Organoheterocyclic compounds	108-48-5	C7H9N				bready, oily, nutty, cocoa, amine, woody	305235	213546	0	119466	216375	170966	257654	268123
Pyrazine, 2,5-dimethyl-	Organoheterocyclic compounds	123-32-0	C6H8N2	3201.9		Green Grass, Fried Bean Spice	roast beef, cocoa, grass, medicine, medical, roasted nut, roasted nuts, medicinal, woody	786751	1606747	0	1782861	1871882	1421340	1273352	1763618
Pyrazine, 2,3-dimethyl-	Organoheterocyclic compounds	5910-89-4	C6H8N2	10823.7		Toasted Bread, Fried Corn, Roasted Buns, Roasted Peanuts	leather, peanut butter, nutty, meat, cocoa, almond, coffee, nut, peanut, walnut, caramel, butter	430799	200654	185283	0	0	0	0	0
Pyrazine, trimethyl-	Organoheterocyclic compounds	14667-55-1	C7H10N2	0.023		Roasted Nuts, Cocoa, Peanuts	nutty, cocoa, hazelnut, must, roast, powdery, roasted, musty, peanut, earthy, potato	698493	419754	262536	394344	646799	341488	403800	643710
Furaneol	Organoheterocyclic compounds	3658-77-3	C6H8O3				grape, candy, cotton, sugar, almond, sweet, caramel, strawberry	1965638	624190	0	0	0	431012	3468272	0
Octanoic acid, ethyl ester	Organoheterocyclic compounds	106-32-1	C10H20O2	147		Fruity	fruity, fatty, brandy, apricot, sweet, wine, pear, banana, waxy	5075916	3848316	5599850	3192357	4336393	3309149	5953263	4042067
Methane, isocyanato-	Heterocyclic_Compounds	624-83-9	C2H3NO	2140				0	365682	0	0	0	0	0	0
Methyl ethyl disulfide	Organosulfur compounds	20333-39-5	C3H8S2				sulfurous, truffle	0	0	0	0	0	0	44873	56062
2,4-Dithiapentane	Organosulfur compounds	1618-26-4	C3H8S2				green, mushroom, sulfurous, sulfur, horseradish, spicy, garlic, cheese	0	0	0	0	0	0	0	218067
Dimethyl Sulfoxide	Organosulfur compounds	67-68-5	C2H6OS				oily, mushroom, bitter, cheesy, fatty, garlic	207550	483167	284542	181183	223220	239617	287377	392154
Dimethyl trisulfide	Organosulfur compounds	3658-80-8	C2H6S3	0.36		Sulfurous,Onion, Spicy	cabbage, fish, sulfurous, cooked, sulfur, meaty, onion, savory	235861	0	0	221499	0	78888	797317	467507
Dimethyl sulfone	Organosulfur compounds	67-71-0	C2H6O2S				sulfurous, sulfur, burnt	615373	0	0	0	0	0	1118652	1002071
Disulfide, dimethyl	Organosulfur compounds	624-92-0	C2H6S2	0.29	1450	garlic, putrid,asparagus	fruity, wine_like, cabbage, green, putrid, nutty, sulfurous, floral, onion, herbaceous, citrus, meaty, earthy, spicy, vegetable, fatty, woody	9200149	5554298	3354999	6640087	6723769	6798806	10100141	14061051
