# Supplementary material for: Integrative Analysis of Volatile Flavor Compounds and Transcriptome Reveals Underlying Mechanisms Linked to Fatty Acid Content in Dabieshan Cattle
Source: Foods. 2026 Apr 19;15(8):1423. doi: 10.3390/foods15081423 (PMC13114855; doi:10.3390/foods15081423)
Supplement: Supplementary file 1 [file foods-15-01423-s001.zip › Supplement Table S5.xlsx]

## Sheet: Sheet1
Supplementary Table S5.The relative odor activity (ROAV) VOCs identified in H and L groups.
Name	CAS	Formula	H_ROAV	L_ROAV	Range of Odor Min	Range of Odor Max	OdorCharacter
2-Nonenal, (E)-	18829-56-6	C9H16O	100	100	0.0002		Fatty, Cucumber
2,3-Butanedione	431-03-8	C4H6O2	9.77289	13.6611	0.002	2900	pleasant, buttery
Heptanal	111-71-7	C7H14O	8.40654	9.74886	0.003		Citrus, Fatty, Rancid
Furan, 2-pentyl-	3777-69-3	C9H14O	4.30292	7.7701	0.006		Green Beans, Vegetable
2-Octenal, (E)-	2548-87-0	C8H14O	3.34458	4.496	0.003		Nuts, Green, Fatty
1-Octen-3-one	4312-99-6	C8H14O	0.311052	0.487007	0.005		Mushroom-Like
Pentanal	110-62-3	C5H10O	0.0458962	0.0618394	0.4	4970	sickening, rancid,decayed
2-Undecanone	112-12-9	C11H22O	0.036475	0.0663705	0.004355		Orange, Fresh, Green
1-Octanol	111-87-5	C8H18O	0.0129592	0.0201353	0.9	1690	penetrating
Benzeneacetaldehyde	122-78-1	C8H8O	0.00991587	0.0223766	1		Floral, Honey
Octanal	124-13-0	C8H16O	0.00960616	0.0131416	2.5		Lemon, Citrus, Green Grass
Propanal, 2-methyl-	78-84-2	C4H8O	0.00789144	0.019157	0.34	139	pungent
2,4-Decadienal, (E,E)-	25152-84-5	C10H16O	0.00765797	0.0141626	2.9		Dusty, Waxy, Oily, Soapy
Hexadecanoic acid, ethyl ester	628-97-7	C18H36O2	0.00634711	0.0206081	2		Wax
Butanal	123-72-8	C4H8O	0.00510818	0.00552789	0.3	5090	pungent
2,6-Nonadienal, (E,Z)-	557-48-2	C9H14O	0.00411901	0.00204649	0.02		Cucumber, Green
Disulfide, dimethyl	624-92-0	C2H6S2	0.00358872	0.009567	0.29	1450	garlic, putrid,asparagus
1-Heptanol	111-70-6	C7H16O	0.00349886	0.00490859	3		Grassy
Pyrazine, trimethyl-	14667-55-1	C7H10N2	0.00323525	0.00629288	0.023		Roasted Nuts, Cocoa, Peanuts
1-Hexanol	111-27-3	C6H14O	0.00314477	0.00432823	2.4	16000	green grass, plastic
2-Methyl-3-furanthiol	28588-74-1	C5H6OS	0.00312739	0.0239173	0.0057		Beefy, Vitamin,Sulfur
1-Pentanol	71-41-0	C5H12O	0.00193338	0.0035132	5.5	305000
Hexanal	66-25-1	C6H12O	0.00181488	0.0026978	20		Green Grass, Fruity
1-Octen-3-ol	3391-86-4	C8H16O	0.00129781	0.00272673	11		Mushroom
Propanal	123-38-6	C3H6O	0.00128214	0.00135397	1	101000	fruity
Furan, 2-ethyl-	3208-16-0	C6H8O	0.000884865	0.00136096	2.3		Burnt,Sweet,Coffee-Like
2-Butanone	78-93-3	C4H8O	0.000305661	0.000667314	70	330900	sweet, sharp
Methional	3268-49-3	C4H8OS	0.000236214	0.000633391	7.12		Cooked Potato
Butanal, 3-methyl-	590-86-3	C5H10O	0.000177059	0.000409781	16.51		Floral, Fruity
1-Butanol	71-36-3	C4H10O	0.000166213	0.000253613	3.3	990000	sweet, malty,alcohol, medicinal
1-Octene	111-66-0	C8H16	0.000137235	0.000101261	1	206000
Phenol	108-95-2	C6H6O	0.000128474	0.000359373	4.5	1950	medicinal, acid,ink, creosote,empyreumatic
Toluene	108-88-3	C7H8	0.000105284	0.000257766	21	157000	sour, burnt
2-Propenal	107-02-8	C3H4O	9.49652e-05	0.00019047	3.6	1800	pungent
Pyridine	110-86-1	C5H5N	8.85197e-05	0.000123938	10	12000	burnt, pungent,nauseating
Pyridine, 2-methyl-	109-06-8	C6H7N	7.28441e-05	0.000109323	2.6	23.6	strong, unpleasant
Acetone	67-64-1	C3H6O	6.1762e-05	0.000177198	400	11745000	sweet, fruity,etherous
Dimethyl trisulfide	3658-80-8	C2H6S3	5.70401e-05	0.000285042	0.36		Sulfurous,Onion, Spicy
Ethyl Acetate	141-78-6	C4H8O2	4.64234e-05	8.42646e-05	90	190000	fruity, sweet,fingernail polish,etherous
Butanoic acid, ethyl ester	105-54-4	C6H12O2	3.29757e-05	4.27568e-05	9.5		Fruity
2-Nonanone	821-55-6	C9H18O	3.10429e-05	6.50061e-05	15		Fruity, Floral, Fatty
p-Cresol	106-44-5	C7H8O	2.86042e-05	7.3e-05	60
2-Methyl-3-(methyldisulfaneyl)furan	65505-17-1	C6H8OS2	2.78292e-05	0.000140235	0.3		Meat-Like, Roast
Benzene	71-43-2	C6H6	1.27727e-05	3.48091e-05	470	313000	aromatic, sweet,solvent,empyreumatic
Tetradecanoic acid, ethyl ester	124-06-1	C16H32O2	9.80254e-06	2.20295e-05	500		Sweet, Waxy
Trichloromethane	67-66-3	CHCl3	6.78238e-06	3.33088e-06	102	1413000	sweet, etherous,suffocating
Ethanol	64-17-5	C2H6O	6.37873e-06	3.24122e-05	24900		Disolvent, Ethanol
Octanoic acid, ethyl ester	106-32-1	C10H20O2	4.79387e-06	8.3945e-06	147		Fruity
2H-Pyran-2-one, tetrahydro-6-pentyl-	705-86-2	C10H18O2	4.12588e-06	8.85372e-06	100		Creamy, Coconut, Fruity
a-Methylstyrene	98-83-9	C9H10	3.57076e-06	5.9608e-06	20	49700
2-Hexenal, (E)-	6728-26-3	C6H10O	2.68449e-06	6.47527e-06	190		Apple-Like,Planty Green,Stinkbug
Pentanoic acid, ethyl ester	539-82-2	C7H14O2	2.14867e-06	4.54092e-06	26.78		Fruity, Apple-Flavor
Octane	111-65-9	C8H18	1.84427e-06	1.86584e-06	660	235000	gasoline, oil
Benzenepropanoic acid, ethyl ester	2021-28-5	C11H14O2	9.80648e-07	9.26784e-07	130		Floral, Rosy-Flavor, Fruity
Decanoic acid, ethyl ester	110-38-3	C12H24O2	9.46443e-07	2.41139e-06	420		Brandy
2-Heptanol	543-49-7	C7H16O	4.88417e-07	7.11449e-07	200		Fruity, Mouldy, Musty, Mushroom
Dodecanoic acid, ethyl ester	106-33-2	C14H28O2	4.86115e-07	1.47335e-06	500		Sweet, Waxy, Floral
Thiazole	288-47-1	C3H3NS	3.82676e-07	5.47737e-07	740		Nut, Sulfur, Stink
n-Decanoic acid	334-48-5	C10H20O2	2.49894e-07	4.27143e-07	15000		Fatty, Rancid, Soap
Thiophene	110-02-1	C4H4S	2.08187e-07	4.13462e-07	511		Garlic, Alliaceous
Nonanoic acid, ethyl ester	123-29-5	C11H22O2	1.80456e-07	8.87142e-07	3150.61		Floral, Fruity
Pyrazine, 2,5-dimethyl-	123-32-0	C6H8N2	5.59583e-08	1.38454e-07	3201.9		Green Grass, Fried Bean Spice
Propanoic acid, 2-hydroxy-, ethyl ester	97-64-3	C5H10O3	5.38398e-08	1.2167e-07	128000		Fruity, Slightly Fattyflavor
Ethyl formate	109-94-4	C3H6O2	5.20258e-08	1.63003e-07	2700	30000	aromatic
Heptanoic acid, ethyl ester	106-30-9	C9H18O2	5.03488e-08	6.78367e-08	13153.2		Fruity
Furan	110-00-9	C4H4O	3.78263e-08	5.08479e-08	10060		strong
1-Decene	872-05-9	C10H20	3.70625e-08	3.3011e-08	6450		pleasant
2-Propanol, 1-methoxy-	107-98-2	C4H10O2	1.90872e-08	3.01483e-08	8390	33000	etherish, ammonia
Ethane, 1,1-diethoxy-	105-57-7	C6H14O2	1.27636e-08	2.7303e-08	719		Fruity
Benzothiazole	95-16-9	C7H5NS	8.00903e-09	4.04592e-08	3871		Gasoline,Leather, Roasted,Smoky And Rubber
Propanoic acid, ethyl ester	105-37-3	C5H10O2	3.30903e-09	6.6168e-09	19019.3		Ruity, Banana-Flavor
Pyrazine, methyl-	109-08-0	C5H6N2	3.01396e-09	5.92827e-09	121927		Toasted Bread, Roasted Almonds, Fried Peanuts
