# Supplementary material for: Integrative Analysis of Volatile Flavor Compounds and Transcriptome Reveals Underlying Mechanisms Linked to Fatty Acid Content in Dabieshan Cattle
Source: Foods. 2026 Apr 19;15(8):1423. doi: 10.3390/foods15081423 (PMC13114855; doi:10.3390/foods15081423)
Supplement: Supplementary file 1 [file foods-15-01423-s001.zip › Supplement Table S6.xlsx]

## Sheet: Sheet1
Supplementary Table S6. Reads mapping summary of DBS cattle.
Sample	Raw Data		Clean Data		Effective Rate(%)	Multiple mapped rate (%)	Uniquely mapped rate (%)
	Raw Reads	Raw Base(G)	Clean Reads	Clean Base(G)
H1	45311590	6.41	42987012	6.23	97.42	5.13	92.29
H2	49514244	6.93	46797932	6.63	97.7	5.49	92.22
H3	50110667	6.93	46914256	6.63	97.37	6.38	91
H4	45089100	6.43	42520558	6.19	97.3	5.69	91.6
L1	49316185	6.92	46769276	6.62	97.28	5.16	92.12
L2	44222423	6.33	41987108	6.12	97.2	5.06	92.15
L3	48808068	6.83	45773884	6.53	97.44	6.22	91.22
L4	42312082	6.07	39920410	5.75	0.9703	5.65	91.38
