# Supplementary material for: Integrative Analysis of Volatile Flavor Compounds and Transcriptome Reveals Underlying Mechanisms Linked to Fatty Acid Content in Dabieshan Cattle
Source: Foods. 2026 Apr 19;15(8):1423. doi: 10.3390/foods15081423 (PMC13114855; doi:10.3390/foods15081423)
Supplement: Supplementary file 1 [file foods-15-01423-s001.zip › Supplement Table S9.xlsx]

## Sheet: Sheet1
Supplement Table S9.Differential flavor compounds in Top 20 with VIP >1
Name	CAS	Formula	H_Mean	H_Median	H_RSD	L_Mean	L_Median	L_RSD	FC	log2FC	P.value	-log10(P.value)	FDR	VIP
3-Octadecene, (E)-	7206-19-1	C18H36	3.12	3	14.07	0	0	10.51	1225.65	10.26	2.20555e-10	9.66	1.19982e-07	2.14133
2-Heptene, 5-methyl-	22487-87-2	C8H16	0.32	0.35	27.18	0	0	10.51	124	6.95	1.1909e-07	6.92	3.23924e-05	2.13761
Pyrazine, 3-ethyl-2,5-dimethyl-	13360-65-1	C8H12N2	0	0	17.37	0.42	0.41	35.98	0.01	-7.25	3.02852e-07	6.52	5.49172e-05	2.12255
(R)-(-)-(Z)-14-Methyl-8-hexadecen-1-ol	30689-78-2	C17H34O	0	0	17.37	0.71	0.55	76.96	0	-7.99	0.000576851	3.24	0.0784517	2.09586
Benzene, propyl-	103-65-1	C9H12	2.48	2.59	13.6	1.59	1.57	5.98	1.56	0.64	0.00132695	2.88	0.144373	1.99158
2-Nonenal, (E)-	18829-56-6	C9H16O	132.96	130.86	6.32	73.1	71.39	23.58	1.82	0.86	0.00231855	2.63	0.210215	1.95406
1-Octene	111-66-0	C8H16	0.91	0.97	18.66	0.37	0.37	31.82	2.45	1.3	0.00318869	2.5	0.247807	1.92963
1H-Pyrrole, 2-ethyl-	1551-06-0	C6H9N	0.28	0.3	14.55	0.18	0.19	14.07	1.54	0.63	0.0066769	2.18	0.332385	1.8666
3-Methyl-2-(3,7,11-trimethyldodecyl) furan	166773-55-3	C20H36O	2.8	2.88	20.18	1.72	1.75	12.24	1.63	0.7	0.00849895	2.07	0.332385	1.86599
1H-Inden-1-ol, 2,3-dihydro-2-methyl-	17496-18-3	C10H12O	0.98	0.92	16.43	0.63	0.62	18.41	1.56	0.64	0.00997838	2	0.332385	1.85911
Furan, 2-propyl-	4229-91-8	C7H10O	9.36	9.35	22.54	4.34	4.39	30.47	2.16	1.11	0.00758265	2.12	0.332385	1.83893
Pyridine, 2-hexyl-	1129-69-7	C11H17N	5.09	5.4	19.94	3.02	2.86	16.99	1.69	0.75	0.00934452	2.03	0.332385	1.83857
2,4-Octadienal, (E,E)-	30361-28-5	C8H12O	6.86	6.93	8.88	4.45	4.5	21.86	1.54	0.63	0.010387	1.98	0.332385	1.83237
Cyclopentanone, 3,3,4-trimethyl-4-(4-methylphenyl)-	56077-23-7	C15H20O	4.55	5.01	40.48	15.28	15.3	30.06	0.3	-1.75	0.00562158	2.25	0.332385	1.8272
Heptanal	111-71-7	C7H14O	167.78	165.29	7.92	106.37	105.07	25.61	1.58	0.66	0.0126688	1.9	0.347496	1.79984
3-Hexanone	589-38-8	C6H12O	0.61	0.61	22.07	0.08	0	193.65	7.58	2.92	0.0379577	1.42	0.477337	1.7989
Butanal	123-72-8	C4H8O	10.2	10.87	16.05	5.99	6.32	23.89	1.7	0.77	0.0140532	1.85	0.347496	1.79569
Pyridine, 3-propyl-	4673-31-8	C8H11N	0.45	0.47	19.74	0.25	0.26	25.05	1.8	0.85	0.0123227	1.91	0.347496	1.79225
gamma-Tetradecalactone	2721-23-5	C14H26O2	1.73	1.86	25.54	3.77	3.37	31.13	0.46	-1.12	0.00906691	2.04	0.332385	1.78492
1-Naphthalenol	90-15-3	C10H8O	0.91	0.91	23.47	1.66	1.67	19.27	0.55	-0.87	0.00766042	2.12	0.332385	1.78064
1-Hexadecanol	36653-82-4	C16H34O	5.58	6.2	31.22	15.09	14.07	34.42	0.37	-1.44	0.00763389	2.12	0.332385	1.77722
Propanal	123-38-6	C3H6O	8.49	8.46	21.37	4.85	5.12	21.8	1.75	0.81	0.0134821	1.87	0.347496	1.77005
trans-2-undecenoic acid	15790-94-0	C11H20O2	0.18	0	196.84	1.5	1.52	6.42	0.12	-3.08	0.0383521	1.42	0.477337	1.76998
3-Hexanol	623-37-0	C6H14O	0.48	0.48	10.53	0.27	0.25	36.49	1.78	0.83	0.0168719	1.77	0.382431	1.75257
2-Aziridinone, 1-tert-butyl-3-(1-methylcyclohexyl)-	24161-49-7	C13H23NO	0.05	0	189.53	0.3	0.32	23.79	0.18	-2.5	0.0437294	1.36	0.477337	1.7462
1-Hydroxycyclohexanecarboxylic acid	1123-28-0	C7H12O3	0.03	0	180.46	0.15	0.15	31.05	0.19	-2.41	0.0421956	1.37	0.477337	1.73752
Hexadecane, 2,6,10,14-tetramethyl-	638-36-8	C20H42	24.01	26.97	31.08	9.94	10.9	36.12	2.42	1.27	0.0216896	1.66	0.453813	1.73619
2,4-Undecadienal	13162-46-4	C11H18O	43.87	42.04	14.13	7.43	0	199.93	5.9	2.56	0.050717	1.29	0.49268	1.73595
trans,trans-nona-2,4-dienol	64576-90-5	C9H16O	4.1	3.91	24.88	7.19	7.14	21.77	0.57	-0.81	0.014023	1.85	0.347496	1.73593
Hept-2-ene, 2,4,4,6-tetramethyl-	103982-58-7	C11H22	0.66	0.69	36.23	0.1	0	195.23	6.45	2.69	0.0425914	1.37	0.477337	1.72053
1-Tetradecanol	112-72-1	C14H30O	19.58	20.96	31.89	39.56	36.48	23.46	0.49	-1.01	0.0149684	1.82	0.354036	1.71242
1-Hexanol, 3-methyl-	13231-81-7	C7H16O	0.27	0.26	19.9	0.05	0	191.07	4.84	2.28	0.0492428	1.31	0.49268	1.69574
2-Heptanol, 6-methyl-	4730-22-7	C8H18O	0.06	0	190.67	0.25	0.25	17.5	0.24	-2.07	0.0547902	1.26	0.494889	1.67863
2-Undecenal	2463-77-6	C11H20O	269.61	279.92	18.62	170.68	158.75	27.22	1.58	0.66	0.0299763	1.52	0.477337	1.67281
Nonanoic acid, ethyl ester	123-29-5	C11H22O2	3.79	3.64	14.56	9.09	8.87	47.75	0.42	-1.26	0.0245426	1.61	0.47491	1.66064
1-cyclobutylcyclobutene	58372-37-5	C8H12	0.17	0.17	16.04	0.04	0	188.47	3.87	1.95	0.057377	1.24	0.494889	1.65929
1,6-Dioxaspiro[4.5]decane-2-methanol	83015-88-7	C9H16O3	0.09	0	194.1	0.33	0.35	28.45	0.29	-1.8	0.0627565	1.2	0.494889	1.65566
n-Pentadecanol	629-76-5	C15H32O	23.01	24.39	37.68	53.92	58.04	28.65	0.43	-1.23	0.019908	1.7	0.433199	1.65432
Pyridine, 2-ethyl-	100-71-0	C7H9N	0.73	0.7	26.33	0.42	0.42	27.13	1.73	0.79	0.0273391	1.56	0.477337	1.65321
2,4-Decadien-1-ol	14507-02-9	C10H18O	0.09	0	193.83	0.29	0.31	17.48	0.3	-1.73	0.0649207	1.19	0.494889	1.65258
2,4-Nonadienal, (E,E)-	5910-87-2	C9H14O	8.94	0	199.94	23.96	25.16	30.87	0.37	-1.42	0.0667823	1.18	0.494889	1.64825
1,4-Undecadiene, (E)-	55976-13-1	C11H20	0.04	0	186.5	0.15	0.14	33.64	0.28	-1.84	0.0610651	1.21	0.494889	1.64435
Benzene, n-butyl-	104-51-8	C10H14	2.99	3.11	17.15	2.06	2.02	21.86	1.45	0.54	0.037487	1.43	0.477337	1.64361
Cyclohexane, 1-ethyl-2-methyl-, trans-	4923-78-8	C9H18	4.92	4.98	13.58	2.56	2.35	51.97	1.92	0.94	0.0346564	1.46	0.477337	1.6397
5-Ethyl-2-furaldehyde	23074-10-4	C7H8O2	1.2	1.22	5.65	0.66	0.69	40.03	1.8	0.85	0.0654992	1.18	0.494889	1.63387
Cyclopentadecanone, 4-methyl-	34894-60-5	C16H30O	0.14	0	196.02	0.4	0.39	19.78	0.34	-1.54	0.0700801	1.15	0.494889	1.63167
1-Ethyl-5-methylcyclopentene	97797-57-4	C8H14	1.16	1.19	13.33	0.72	0.76	32.67	1.61	0.69	0.0390863	1.41	0.477337	1.62989
1,3-Nonadiene, (E)-	56700-77-7	C9H16	0.75	0.73	27.41	0.5	0.51	9.04	1.5	0.58	0.0409088	1.39	0.477337	1.62962
2-Octenal, (E)-	2548-87-0	C8H14O	66.6	66.36	7.1	49.08	50.69	23.02	1.36	0.44	0.0406896	1.39	0.477337	1.62398
Octadecanal	638-66-4	C18H36O	176.41	170.68	52.11	493.16	554.49	34.19	0.36	-1.48	0.0253169	1.6	0.47491	1.61524
Furan, 2-butyltetrahydro-	1004-29-1	C8H16O	2.8	2.9	9.61	1.6	1.25	51.19	1.74	0.8	0.0609613	1.21	0.494889	1.61395
Naphthalene, 2,3,6-trimethyl-	829-26-5	C13H14	0.08	0	193.4	0.26	0.19	58.32	0.32	-1.65	0.0694373	1.16	0.494889	1.61383
2-Hexadecanone	18787-63-8	C16H32O	2.48	2.69	29.23	5.12	4.38	39.88	0.48	-1.04	0.0274896	1.56	0.477337	1.61138
2-Furanmethanol, tetrahydro-5-methyl-, trans-	54774-28-6	C6H12O2	0.11	0	195.12	0.3	0.31	31.93	0.38	-1.41	0.0753519	1.12	0.503045	1.61069
2-Amino-4-acetamino anisole	6375-47-9	C9H12N2O2	0.59	0.61	26.45	0.94	0.9	16.9	0.63	-0.67	0.0243782	1.61	0.47491	1.60424
1-Decene	872-05-9	C10H20	1.6	1.52	18.2	0.81	0.8	51.01	1.98	0.99	0.0445986	1.35	0.477337	1.60389
3-Heptanone	106-35-4	C7H14O	2.35	2.35	13.62	1.45	1.35	38.6	1.62	0.7	0.0394066	1.4	0.477337	1.60253
Ethyl 1-cyclohexen-1-yl ether	1122-84-5	C8H14O	0.92	0.92	20.87	0.48	0.43	53.63	1.89	0.92	0.043512	1.36	0.477337	1.59383
2,4-Dodecadienal	13162-47-5	C12H20O	8.29	9.14	38.35	23.87	24.11	49.22	0.35	-1.53	0.0356137	1.45	0.477337	1.58549
3-Octyn-1-ol	14916-80-4	C8H14O	7.56	7.3	17.87	4.27	3.91	49	1.77	0.82	0.0481385	1.32	0.49268	1.58047
Pyridine, 4-undecyl-	1816-00-8	C16H27N	0.11	0.07	129	0.5	0.53	28.68	0.21	-2.23	0.0890388	1.05	0.53819	1.57933
5-Dodecanone	19780-10-0	C12H24O	4.3	4.32	16.32	2.87	2.89	29.96	1.5	0.58	0.05299	1.28	0.494889	1.57401
Senkyunolide N	140694-58-2	C12H18O4	0.3	0	198.27	1.33	1.26	24.18	0.22	-2.16	0.0545112	1.26	0.494889	1.57051
Aminomethanesulfonic acid	13881-91-9	CH5NO3S	0.3	0.28	53.25	0.11	0	195.27	2.8	1.49	0.0742973	1.13	0.503045	1.56818
3-Octanol	589-98-0	C8H18O	1.79	1.77	8.49	1.31	1.29	26.15	1.36	0.45	0.0527602	1.28	0.494889	1.56246
Phosphine, methyl-	593-54-4	CH5P	0.13	0	196.02	0.68	0.45	72.46	0.19	-2.39	0.0501643	1.3	0.49268	1.56122
Octane	111-65-9	C8H18	8.22	7.11	45.08	4.3	4.29	35.17	1.91	0.94	0.0634536	1.2	0.494889	1.55256
5-Heptadecene, 1-bromo-	56600-21-6	C17H33Br	0.56	0.6	36.18	1.16	1.1	32.93	0.49	-1.04	0.0336087	1.47	0.477337	1.55045
4,8,12-Tetradecatrienal, 5,9,13-trimethyl-	66408-55-7	C17H28O	4.36	4.63	39.25	9.34	9.06	36.68	0.47	-1.1	0.03837	1.42	0.477337	1.5497
cis-4-Decenal	21662-09-9	C10H18O	26.01	19.49	73.44	7.71	7.7	37.48	3.37	1.75	0.0348433	1.46	0.477337	1.54801
Carbamodithioic acid, diethyl-, methyl ester	686-07-7	C6H13NS2	0.73	0.37	100.59	2.42	1.94	70.74	0.3	-1.73	0.0478201	1.32	0.49268	1.53925
Ethanol	64-17-5	C2H6O	1022.17	759.39	102.72	2883.39	2691.35	18.53	0.35	-1.5	0.118176	0.93	0.590138	1.52762
5,9,13-Pentadecatrien-2-one, 6,10,14-trimethyl-, (E,E)-	1117-52-8	C18H30O	0.26	0.24	115	1.37	1.16	36.39	0.19	-2.39	0.1003	1	0.580229	1.52729
2-Methyl-3-furanthiol	28588-74-1	C5H6OS	0.12	0.08	123.77	0.45	0.45	37.37	0.26	-1.97	0.106675	0.97	0.580229	1.52483
Propanamide, N-ethyl-	5129-72-6	C5H11NO	0.22	0	197.68	0.86	0.65	60.31	0.26	-1.96	0.0598287	1.22	0.494889	1.51971
Methyl isocyanide	593-75-9	C2H3N	6.27	6.46	11.66	5.27	5.4	9.82	1.19	0.25	0.0716388	1.14	0.494889	1.51258
3-Butyl-2-hydroxy-2-cyclopenten-1-one	29798-72-9	C9H14O2	2.24	2.12	41.7	1.13	1.03	47.63	1.98	0.98	0.0718681	1.14	0.494889	1.51227
Octanal	124-13-0	C8H16O	159.46	159.56	9.75	119.95	119.02	25.36	1.33	0.41	0.0691483	1.16	0.494889	1.50198
(E)-Hexadec-2-enal	22644-96-8	C16H30O	9.85	10.8	33.15	18.92	19.48	30.7	0.52	-0.94	0.0440092	1.36	0.477337	1.50185
Hexanal, 5-methyl-	1860-39-5	C7H14O	0.65	0.58	37.16	0.4	0.41	27.53	1.63	0.7	0.0855222	1.07	0.534616	1.48643
3,5-Octadien-2-one, (E,E)-	30086-02-3	C8H12O	1.21	1.25	17.88	0.86	0.89	18.45	1.4	0.49	0.0447503	1.35	0.477337	1.4814
1,3-Cyclohexadiene, 5-ethyl-	40085-08-3	C8H12	0.23	0.23	16.4	0.14	0.13	46.99	1.62	0.69	0.0611462	1.21	0.494889	1.48102
Pyridine, 3-phenyl-	1008-88-4	C11H9N	0.05	0.04	114.15	0.18	0.15	56.6	0.27	-1.86	0.0689195	1.16	0.494889	1.48015
1-Hexanol	111-27-3	C6H14O	50.19	52.3	10.85	37.54	34.66	26.99	1.34	0.42	0.0664844	1.18	0.494889	1.47622
1-Heptanol	111-70-6	C7H16O	69.66	69.37	5.47	53.89	52.46	26.55	1.29	0.37	0.122119	0.91	0.598494	1.43854
Formic acid, heptyl ester	112-23-2	C8H16O2	2.31	2.35	16.42	1.65	1.64	29.75	1.4	0.48	0.0864821	1.06	0.534616	1.43224
Pyridine, 2-undecyl-	80401-50-9	C16H27N	0.65	0.62	115.28	2.35	2.37	27.65	0.28	-1.84	0.133385	0.87	0.605508	1.42354
Myristic acid vinyl ester	5809-91-6	C16H30O2	0.23	0.2	115.87	0.72	0.7	27.06	0.32	-1.67	0.134728	0.87	0.605508	1.41843
9-Octadecene, 1,1-dimethoxy-, (Z)-	15677-71-1	C20H40O2	3.99	4.19	31.44	7.16	6.19	41.24	0.56	-0.84	0.0680954	1.17	0.494889	1.41682
Hydrogen isocyanate	75-13-8	CHNO	14.13	3.06	171.13	38.84	38.8	17.7	0.36	-1.46	0.109461	0.96	0.580229	1.40168
4-Octanol	589-62-8	C8H18O	1.1	1.04	17.48	0.84	0.89	22.23	1.31	0.39	0.109214	0.96	0.580229	1.39983
2,6-Nonadienal, (E,Z)-	557-48-2	C9H14O	0.54	0.53	12.31	0.18	0.17	114.06	3.05	1.61	0.135794	0.87	0.605508	1.39955
Furan, 2,3-dihydro-	1191-99-7	C4H6O	0.43	0.37	75.16	0.14	0.14	28.93	3.21	1.68	0.0701597	1.15	0.494889	1.39934
Phenol, 2-ethyl-4,5-dimethyl-	2219-78-5	C10H14O	0.67	0.68	29.96	0.43	0.38	31.57	1.56	0.64	0.0860415	1.07	0.534616	1.3964
2-n-Heptylcyclopentanone	137-03-1	C12H22O	0.78	0.81	84.05	1.93	1.93	14.04	0.41	-1.3	0.106655	0.97	0.580229	1.39612
Acetamide	60-35-5	C2H5NO	1.61	1.41	116.98	5.29	4.75	31.76	0.3	-1.72	0.144616	0.84	0.614175	1.39284
2-Propylcyclohexanol	90676-25-8	C9H18O	0.2	0.2	8.43	0.08	0.07	111.9	2.58	1.37	0.145287	0.84	0.614175	1.39068
Cyclopentanone, 3-butyl-	57283-81-5	C9H16O	2.17	2	30.87	1.46	1.41	33.59	1.49	0.58	0.119329	0.92	0.590138	1.3906
Octadecane	593-45-3	C18H38	58.75	59.41	28.16	31.54	35.76	52.89	1.86	0.9	0.103854	0.98	0.580229	1.38967
Heptanoic acid, ethyl ester	106-30-9	C9H18O2	4.4	4.5	20.32	3.25	2.92	25.86	1.35	0.44	0.101854	0.99	0.580229	1.38907
4-Heptenal, (Z)-	6728-31-0	C7H12O	3.55	3.21	43.57	1.66	1.37	74.04	2.14	1.1	0.0883017	1.05	0.53819	1.38433
Nona-3,5-dien-2-one	80387-31-1	C9H14O	14.04	13.9	24.08	18.82	19.5	14.22	0.75	-0.42	0.0758266	1.12	0.503045	1.38109
2(3H)-Furanone, dihydro-3-pentyl-	51849-71-9	C9H16O2	1.14	1.16	23.86	0.28	0.27	114.51	4.1	2.03	0.116597	0.93	0.590138	1.37646
1-Nonene	124-11-8	C9H18	1.26	1.27	18.15	0.45	0.37	118.16	2.8	1.49	0.149072	0.83	0.614175	1.36819
Thiophene, 2-ethyl-5-isopentyl-	26963-39-3	C11H18S	0.74	0.52	88.29	1.55	1.43	38.86	0.48	-1.07	0.0830257	1.08	0.531365	1.36712
Ethanone, 2-(formyloxy)-1-phenyl-	55153-12-3	C9H8O3	0.59	0.31	109.42	0.14	0.13	113.89	4.25	2.09	0.104263	0.98	0.580229	1.36275
3-Pentanol	584-02-1	C5H12O	0.62	0.61	17.97	0.46	0.46	26.97	1.33	0.42	0.117334	0.93	0.590138	1.36207
1,6-Dioxaspiro[4.4]nonane, 2-ethyl-	38401-84-2	C9H16O2	1.28	1.31	17.45	5.67	3.87	98.86	0.23	-2.14	0.117572	0.93	0.590138	1.35934
Pentanal	110-62-3	C5H10O	122.17	119.23	11.69	90.38	90.84	32.69	1.35	0.43	0.115893	0.94	0.590138	1.35628
Ether, tert-butyl isopropylidenecyclopropyl	24524-56-9	C10H18O	0.59	0.63	20.91	0.18	0.16	97.35	3.26	1.71	0.159161	0.8	0.614175	1.34587
2-Pentanone, 1-(3-furanyl)-4-methyl-	63184-62-3	C10H14O2	0.28	0.27	19.05	0.12	0.11	113.65	2.37	1.24	0.16003	0.8	0.614175	1.34031
Nonanoic acid, 2-oxo-, methyl ester	56275-54-8	C10H18O3	9.54	8.9	14.91	7.12	6.44	31.26	1.34	0.42	0.0970696	1.01	0.580229	1.33357
2-Butenal, 2-methyl-	1115-11-3	C5H8O	4.2	4.03	41.17	1.6	1.29	119.54	2.63	1.4	0.162695	0.79	0.614175	1.33164
Benzene, dodecyl-	123-01-3	C18H30	0.17	0.21	69.3	1.01	1.14	46.14	0.17	-2.53	0.0820156	1.09	0.531149	1.33086
Benzene	71-43-2	C6H6	39.71	40	12.25	58.69	64.39	27.12	0.68	-0.56	0.079722	1.1	0.522515	1.32958
Tetrahydrofuran, 2-ethyl-5-methyl-	931-39-5	C7H14O	0.31	0.3	31.96	0.13	0.11	115.63	2.39	1.25	0.161571	0.79	0.614175	1.32758
1-Penten-3-ol	616-25-1	C5H10O	4.39	4.53	13.95	1.74	1.58	116.29	2.53	1.34	0.16279	0.79	0.614175	1.32649
1-Octanol	111-87-5	C8H18O	77.42	77.52	7.73	65.44	63.83	18.91	1.18	0.24	0.126952	0.9	0.605395	1.32336
4-Heptanol	589-55-9	C7H16O	0.72	0.72	11.45	0.25	0.14	133.65	2.92	1.54	0.134255	0.87	0.605508	1.32294
2-Cyclopenten-1-one, 2-pentyl-	25564-22-1	C10H16O	1.48	1.47	24.88	0.44	0.41	115.2	3.36	1.75	0.134885	0.87	0.605508	1.32268
Oxirane, hexyl-	2984-50-1	C8H16O	0.63	0.66	14.97	0.46	0.47	34.31	1.37	0.46	0.125851	0.9	0.605395	1.32123
Acetaldehyde, (phenylthio)-	66303-55-7	C8H8OS	0.22	0.22	8.14	0.1	0.09	112.85	2.22	1.15	0.165809	0.78	0.614175	1.31993
Furan, 2,3-dihydro-5-methyl-	1487-15-6	C5H8O	0.68	0.74	27.9	0.29	0.25	117.54	2.32	1.22	0.167092	0.78	0.614175	1.31683
Naphthalene, 2-(1-methylethyl)-	2027-17-0	C13H14	0.1	0.05	134.93	0.28	0.29	17.49	0.34	-1.55	0.12507	0.9	0.605395	1.31489
Ethanone, 1-(3-ethylcyclobutyl)-	56335-71-8	C8H14O	0.12	0.12	12.18	0.06	0.04	122.15	2.08	1.06	0.166543	0.78	0.614175	1.30985
2-Hexyl-2-cyclopenten-1-one	95-41-0	C11H18O	7.87	8.46	21.26	3.41	3	117.03	2.31	1.21	0.171523	0.77	0.622057	1.30581
2-Acetyl-2-methyltetrahydrofuran	32318-87-9	C7H12O2	1.74	1.84	15.07	0.96	0.98	77.17	1.81	0.86	0.167015	0.78	0.614175	1.29765
1-(2-Hydroxy-5-methylphenyl)propan-1-one	938-45-4	C10H12O2	0.08	0.07	111.53	0.15	0.15	8.75	0.51	-0.98	0.181333	0.74	0.628637	1.29644
2-Butanone, 4-cyclohexyl-	2316-85-0	C10H18O	0.2	0.17	116.4	0.4	0.39	15.39	0.51	-0.98	0.183471	0.74	0.628637	1.29416
2-Tridecylfuran	25346-22-9	C17H30O	0.48	0.42	37.26	0.72	0.71	30.86	0.66	-0.6	0.119128	0.92	0.590138	1.29201
2-Octanone	111-13-7	C8H16O	5.33	5.36	9.16	4.69	4.67	9.83	1.13	0.18	0.10986	0.96	0.580229	1.28391
dl-Isoleucine, ethyl ester	55056-62-7	C8H17NO2	0.04	0	185.93	0.35	0.45	66.34	0.11	-3.15	0.127979	0.89	0.605395	1.27163
3-Acetyl-2,5-dimethylthiophene	2530-10-1	C8H10OS	0.07	0.06	111.18	0.17	0.14	31.47	0.4	-1.34	0.147825	0.83	0.614175	1.26205
2,7-Dioxatricyclo[4.4.0.0(3,8)]dec-4-ene	51826-18-7	C8H10O2	0.19	0.2	31.15	0.27	0.26	15.71	0.72	-0.48	0.0989508	1	0.580229	1.25745
Hexanal	66-25-1	C6H12O	241.87	239.71	14.14	194.62	196.69	24.45	1.24	0.31	0.162635	0.79	0.614175	1.25446
1,3-trans,5-cis-Octatriene	40087-61-4	C8H12	0.66	0.65	10.52	0.77	0.78	14.54	0.85	-0.23	0.134366	0.87	0.605508	1.25079
1,4-Dihydronaphthalene	612-17-9	C10H10	0.67	0.46	85.82	11.65	5	143.51	0.06	-4.11	0.105677	0.98	0.580229	1.2501
Methyl hydrogen disulfide	6251-26-9	CH4S2	0.17	0.14	117.96	2.04	0.37	168.75	0.09	-3.55	0.10239	0.99	0.580229	1.24945
Hexadecanoic acid, 2-oxo-, methyl ester	55836-30-1	C17H32O3	5.56	4.07	67.15	11.89	12.27	52.91	0.47	-1.1	0.131823	0.88	0.605508	1.24047
Phenol, 2-butyl-	3180-09-4	C10H14O	0.39	0.33	116.89	0.63	0.64	14.62	0.62	-0.7	0.206966	0.68	0.637533	1.23371
Ethanone, 1-(3-cyclohexen-1-yl)-	7353-76-6	C8H12O	0.29	0.36	68.26	0.05	0	190.8	5.35	2.42	0.154238	0.81	0.614175	1.23122
2-Nonenoic acid	3760-11-0	C9H16O2	3.09	2.91	24.02	3.84	3.64	17.17	0.8	-0.31	0.15971	0.8	0.614175	1.22714
Pyrido[2,3-d]pyrimidin-4(3H)-one, 3-[2-(1-piperidyl)ethyl]-	161562-65-8	C14H18N4O	0.03	0	180.44	0.17	0.15	90.88	0.16	-2.62	0.150682	0.82	0.614175	1.22609
4-Heptanol, 2,4-dimethyl-	19549-77-0	C9H20O	1.46	1.33	24.69	0.87	0.8	115.89	1.68	0.75	0.201356	0.7	0.637533	1.22601
Acetone-D6	666-52-4	C3D6O	0.82	0.83	42	0.48	0.45	115.55	1.68	0.75	0.209405	0.68	0.637533	1.22451
1,3-Cyclopentadiene, 5,5-dimethyl-	4125-18-2	C7H10	0.19	0.23	69.52	0.69	0.72	24.8	0.27	-1.87	0.16256	0.79	0.614175	1.22289
1-Butanol	71-36-3	C4H10O	3.67	3.63	18.33	2.97	3.12	21.14	1.24	0.31	0.187235	0.73	0.628741	1.20053
2-Heptanone, 6-(2-furanyl)-6-methyl-	51595-87-0	C12H18O2	2.16	2.18	13.13	0.92	0.49	131.8	2.34	1.23	0.218025	0.66	0.637533	1.19691
2-Pyrrolidinone	616-45-5	C4H7NO	1.11	1.04	87.59	3.69	3.49	41.83	0.3	-1.74	0.162211	0.79	0.614175	1.19152
Nonanohydrazide	3338-51-0	C9H20N2O	8.61	8.47	4.01	7.06	6.55	29.66	1.22	0.29	0.204013	0.69	0.637533	1.18897
3-Furaldehyde	498-60-2	C5H4O2	0.1	0.13	65.09	0.03	0	182.7	3.57	1.84	0.17095	0.77	0.622057	1.1849
2-Pyridin-2-ylmethyl-cyclohexanone	113777-22-3	C12H15NO	0.07	0	192.16	0.35	0.39	72.95	0.2	-2.29	0.177895	0.75	0.628637	1.18444
Benzene, heptyl-	1078-71-3	C13H20	0.17	0.19	72.72	0.32	0.35	16.06	0.51	-0.96	0.261937	0.58	0.663306	1.17989
2-n-Octylfuran	4179-38-8	C12H20O	0.15	0.16	74.39	0.04	0	187.97	3.51	1.81	0.183107	0.74	0.628637	1.17621
2-Ethyl-trans-2-butenal	63883-69-2	C6H10O	0.29	0.33	73.11	0.08	0	193.87	3.59	1.85	0.185186	0.73	0.628741	1.16911
13-Methyltetradecanal	75853-51-9	C15H30O	30.23	30.46	50.84	49.22	44.48	36.09	0.61	-0.7	0.154581	0.81	0.614175	1.16901
3-Cyclopentyl-1-propanol	767-05-5	C8H16O	0.15	0.13	114.78	0.3	0.31	18.43	0.5	-1	0.181416	0.74	0.628637	1.16843
3,5-Octadiene, 4,5-diethyl-	67652-84-0	C12H22	0.54	0.53	16.04	0.42	0.38	115.91	1.3	0.37	0.237625	0.62	0.642674	1.15915
13-Octadecenal, (Z)-	58594-45-9	C18H34O	3.95	1.81	130.46	11.84	6.3	112.11	0.33	-1.58	0.153644	0.81	0.614175	1.15247
2,5-Thiophenedicarboxaldehyde	932-95-6	C6H4O2S	0.68	0.74	54.63	1.11	1.1	23.57	0.61	-0.71	0.14591	0.84	0.614175	1.15118
Pentadecane, 2,6,10,14-tetramethyl-	1921-70-6	C19H40	0.98	0.8	98.77	0.13	0	196.2	7.34	2.88	0.146629	0.83	0.614175	1.14926
1-Methoxyadamantane	6221-74-5	C11H18O	0.07	0	192.38	0.32	0.3	85.33	0.23	-2.13	0.186682	0.73	0.628741	1.14829
Oxirane, pentyl-	5063-65-0	C7H14O	0.74	0.71	18.14	0.57	0.6	34.65	1.3	0.38	0.212765	0.67	0.637533	1.14727
Methanesulfonic anhydride	7143-01-3	C2H6O5S2	1.14	0.98	117.45	2.42	2.01	40.42	0.47	-1.08	0.18005	0.74	0.628637	1.14117
Pyridine	110-86-1	C5H5N	5.96	5.58	35.09	4.45	4.32	17.18	1.34	0.42	0.224736	0.65	0.637533	1.13681
(Z)-Ethyl heptadec-9-enoate	1089325-29-0	C19H36O2	1.56	1.01	98.29	4.74	4.51	74.72	0.33	-1.6	0.175	0.76	0.628637	1.1365
5-Nonenal, (E)-	2277-18-1	C9H16O	0.54	0.56	12.47	0.22	0.27	68.63	2.41	1.27	0.227168	0.64	0.637533	1.13635
Nonane	111-84-2	C9H20	0.44	0.46	76.81	0.11	0	195.5	4.01	2	0.196463	0.71	0.637533	1.13327
Ethanone, 1-(2-aminophenyl)-	551-93-9	C8H9NO	0.1	0	193.91	0.44	0.4	89.66	0.22	-2.17	0.188772	0.72	0.630011	1.12996
Benzene, octyl-	2189-60-8	C14H22	0.08	0	193.02	0.34	0.41	70.34	0.24	-2.06	0.181256	0.74	0.628637	1.12687
Benzene, pentyl-	538-68-1	C11H16	2.5	2.49	20.56	2.07	2.03	16.03	1.21	0.27	0.216867	0.66	0.637533	1.12685
Cycloundecene, 1-methyl-	88828-82-4	C12H22	0.41	0	198.65	1.42	1.83	67.06	0.29	-1.8	0.200203	0.7	0.637533	1.12473
Hexadecenoic acid, Z-11-	2416-20-8	C16H30O2	2.78	0	199.8	11.51	12.28	82.4	0.24	-2.05	0.198345	0.7	0.637533	1.12371
Pyridine, 2-propyl-	622-39-9	C8H11N	0.62	0.66	17.95	0.26	0.29	73.45	2.37	1.25	0.233188	0.63	0.642674	1.12321
Trichloromethane	67-66-3	CHCl3	4.86	1.63	141.43	1.17	1.24	20.49	4.14	2.05	0.29076	0.54	0.670512	1.1197
Tetradecanal	124-25-4	C14H28O	85.26	93.74	27.65	115.81	110.84	23.71	0.74	-0.44	0.157562	0.8	0.614175	1.11798
3-(4-Hydroxyphenyl)propanal	20238-83-9	C9H10O2	4.63	4.94	48.71	2.44	2.37	73.94	1.9	0.92	0.205316	0.69	0.637533	1.11554
Cyclohexanone, 4-ethyl-	5441-51-0	C8H14O	4.91	4.54	99.67	1.81	0	199.72	2.72	1.44	0.226443	0.65	0.637533	1.10575
Thiophene, 2-methyl-	554-14-3	C5H6S	0.28	0.28	23.75	0.23	0.24	10.47	1.23	0.3	0.207342	0.68	0.637533	1.1028
Thiophene, 2-dodecyl-	4861-61-4	C16H28S	0.43	0.48	72.85	1.23	1.32	17.77	0.35	-1.51	0.218029	0.66	0.637533	1.09622
Decane	124-18-5	C10H22	0.8	0.81	13.8	0.66	0.65	22.69	1.21	0.27	0.183738	0.74	0.628637	1.09349
Nonadecane	629-92-5	C19H40	0.87	0.83	35.38	0.6	0.56	43.27	1.44	0.52	0.217434	0.66	0.637533	1.09137
4-Ethylcyclohexanol	4534-74-1	C8H16O	2.03	0.65	144.37	0.4	0.47	75.52	5.1	2.35	0.218217	0.66	0.637533	1.08924
Formamide	75-12-7	CH3NO	12.96	11.83	34.88	18.16	18.23	24.65	0.71	-0.49	0.142622	0.85	0.614175	1.0867
Furan	110-00-9	C4H4O	2.54	2.46	39.27	1.79	1.86	31.13	1.42	0.5	0.262152	0.58	0.663306	1.0854
Cyclohexene, 1-methoxy-	931-57-7	C7H12O	2.35	2.22	34.6	0.98	0.93	90	2.4	1.26	0.251718	0.6	0.655189	1.07896
Phenol	108-95-2	C6H6O	3.87	3.72	37.96	5.49	4.75	30.12	0.7	-0.51	0.162473	0.79	0.614175	1.0776
Thiophene, 2-ethyl-5-hexyl-	42908-64-5	C12H20S	0.19	0.24	70.38	0.08	0	193.55	2.56	1.36	0.214008	0.67	0.637533	1.07486
Cetene	629-73-2	C16H32	0.15	0.15	93.43	0.52	0.34	104.15	0.28	-1.82	0.199229	0.7	0.637533	1.0636
2-Furanmethanol	98-00-0	C5H6O2	0.01	0	159.43	0.08	0.05	115.24	0.18	-2.45	0.194223	0.71	0.637328	1.06253
cis-Undec-4-enal	68820-32-6	C11H20O	0.11	0	194.99	0.64	0.51	101.7	0.17	-2.52	0.19238	0.72	0.637328	1.06154
2-Pentenal, (E)-	1576-87-0	C5H8O	1.57	1.55	110.97	1.94	2.05	38.67	0.81	-0.3	0.311239	0.51	0.682051	1.05816
3-Decen-5-one, 2-methyl-	32064-75-8	C11H20O	0.15	0.17	75.7	0.33	0.33	15.3	0.46	-1.11	0.23864	0.62	0.642674	1.0562
4-Ethyl-1-hexyn-3-ol	51277-03-3	C8H14O	0.29	0.11	153.4	0.37	0.33	32.03	0.78	-0.37	0.217768	0.66	0.637533	1.05462
Pyridine, 2-pentyl-	2294-76-0	C10H15N	13.33	13.35	21.25	11.3	11.37	13.33	1.18	0.24	0.272857	0.56	0.670512	1.05071
Trifluoroacetic acid, 2-tetrahydrofurylmethyl ester	71239-15-1	C7H9F3O3	1.82	1.48	119.15	2.55	2.01	57.11	0.71	-0.49	0.225686	0.65	0.637533	1.04914
Benzene, undecyl-	6742-54-7	C17H28	0.13	0.16	67.8	0.3	0.33	20.96	0.44	-1.19	0.235256	0.63	0.642674	1.04791
Vinyl trans-cinnamate	17719-70-9	C11H10O2	0.24	0.31	65.81	0.38	0.36	24.93	0.63	-0.67	0.337761	0.47	0.706699	1.04373
Ethanone, 2,2-dihydroxy-1-phenyl-	1075-06-5	C8H8O3	2.99	2.9	53.58	4.09	4.05	11.01	0.73	-0.45	0.242098	0.62	0.648618	1.04342
Bicyclo[3.1.1]heptan-2-ol, 2,6,6-trimethyl-	473-54-1	C10H18O	0.18	0	196.85	0.46	0.49	80.15	0.39	-1.36	0.229189	0.64	0.637533	1.03968
1-Heptene, 6-methyl-	5026-76-6	C8H16	0.05	0	187.92	0.11	0.13	70.43	0.43	-1.21	0.245509	0.61	0.648618	1.02946
Neral	106-26-3	C10H16O	0.42	0.41	18.61	0.35	0.36	26.49	1.19	0.25	0.292333	0.53	0.670512	1.02703
Sorbic acid vinyl ester	42739-26-4	C8H10O2	0.06	0	190.56	0.19	0.2	80.24	0.31	-1.69	0.226049	0.65	0.637533	1.02631
2-Heptanol	543-49-7	C7H16O	0.65	0.64	12.49	0.53	0.5	40.35	1.22	0.29	0.270165	0.57	0.668046	1.0238
4-Octanone	589-63-9	C8H16O	0.88	0.85	13.67	0.49	0.56	72.13	1.8	0.85	0.31016	0.51	0.682051	1.01862
1-Phenylcyclohexanol	1589-60-2	C12H16O	0.72	0.85	71.72	1.91	2.13	32.5	0.37	-1.42	0.246097	0.61	0.648618	1.01531
Ethanone, 1,1'-(1,4-phenylene)bis-	1009-61-6	C10H10O2	0.04	0.03	90.44	0.08	0.06	82.02	0.46	-1.13	0.229699	0.64	0.637533	1.01145
Thiazole-4-carboxaldehyde	3364-80-5	C4H3NOS	0.47	0.47	9.93	0.25	0.3	67.6	1.9	0.92	0.284566	0.55	0.670512	1.01021
3-Octyne, 6-methyl-	62108-34-3	C9H16	1.25	1.21	21.63	0.64	0.62	86.63	1.95	0.96	0.282476	0.55	0.670512	1.00492
9-Oxabicyclo[3.3.1]nona-2,6-diene	10299-48-6	C8H10O	0.2	0.19	15.29	0.16	0.17	38.81	1.23	0.3	0.290049	0.54	0.670512	1.00356
1,3-Hexadiene, 3-ethyl-2-methyl-, (Z)-	74752-97-9	C9H16	0.18	0.17	25.26	0.11	0.12	74.67	1.73	0.79	0.292129	0.53	0.670512	0.997046
2(1H)-Pentalenone, 3,3a,4,6a-tetrahydro-	35200-12-5	C8H10O	0.25	0.22	30.4	0.2	0.21	27.99	1.25	0.33	0.315973	0.5	0.687557	0.995784
2-Pentadecanone	2345-28-0	C15H30O	21.48	23.3	23.91	29.93	28.24	35.86	0.72	-0.48	0.215644	0.67	0.637533	0.994549
Ethene, fluoro-	75-02-5	C2H3F	1.24	0.49	133.14	1.74	1.43	61.77	0.71	-0.49	0.268818	0.57	0.668046	0.994183
Amyl cyclopentenone	4819-67-4	C10H18O	0.45	0.47	18.73	0.36	0.36	39.67	1.25	0.32	0.293725	0.53	0.670512	0.993287
2H-Pyran-2-one, tetrahydro-6-undecyl-	7370-44-7	C16H30O2	6.08	6.17	85.48	38.94	12.4	146.52	0.16	-2.68	0.220428	0.66	0.637533	0.99238
1,6-Octadiene, 3,5-dimethyl-, trans-	74630-87-8	C10H18	0.16	0	196.79	0.52	0.65	68.51	0.31	-1.71	0.194479	0.71	0.637328	0.992037
2-[N-Aziridyl]methylpyrrole	132752-06-8	C7H10N2	11.45	11.84	12.14	5.26	6.67	69.16	2.17	1.12	0.299346	0.52	0.670649	0.985298
Cyclohexene, 3-(1-hexenyl)-, (E)-	55976-11-9	C12H20	1.84	1.75	45.34	1.28	1.4	34.08	1.44	0.53	0.318028	0.5	0.689272	0.981363
p-Xylene	106-42-3	C8H10	1.74	2.07	69.7	2.47	2.57	16.04	0.7	-0.51	0.375713	0.43	0.743194	0.977043
1-Octen-3-one	4312-99-6	C8H14O	10.35	10.43	23.41	8.72	9.13	17.5	1.19	0.25	0.332191	0.48	0.705905	0.96888
Tridecanal	10486-19-8	C13H26O	44.73	50.49	26.89	56.74	53.54	21.87	0.79	-0.34	0.229466	0.64	0.637533	0.96468
Oxirane, hexadecyl-	7390-81-0	C18H36O	60.24	52.42	99.87	94.45	69.16	81.97	0.64	-0.65	0.376698	0.42	0.743194	0.96395
2-Hydroxy-1,1,10-trimethyl-6,9-epidioxydecalin	108511-85-9	C13H22O3	0.44	0	198.84	1.21	1.43	71.86	0.37	-1.44	0.213127	0.67	0.637533	0.961117
Thiophene, 2-butyl-5-propyl-	4861-62-5	C11H18S	0.26	0.22	54.14	0.43	0.44	49.31	0.61	-0.72	0.244054	0.61	0.648618	0.95734
Benzoic acid, 4-ethoxy-, ethyl ester	23676-09-7	C11H14O3	1.33	0.49	153.6	1.68	1.68	25.62	0.79	-0.34	0.270027	0.57	0.668046	0.956078
Benzothiazole	95-16-9	C7H5NS	0.22	0.11	140.32	0.47	0.25	123.3	0.46	-1.14	0.222413	0.65	0.637533	0.955304
2-Propanol, 1-methoxy-	107-98-2	C4H10O2	1.06	0.99	15.2	0.84	0.78	42.18	1.26	0.34	0.238276	0.62	0.642674	0.954938
2-Heptadecanone	2922-51-2	C17H34O	9.68	9.6	42.18	14.54	15.02	40.76	0.67	-0.59	0.262142	0.58	0.663306	0.949836
5-Undecen-3-yne, (Z)-	74744-30-2	C11H18	2.1	2.2	81.28	2.76	2.68	35.71	0.76	-0.4	0.392599	0.41	0.743194	0.940636
2-Pentadecanone, 6,10,14-trimethyl-	502-69-2	C18H36O	1.72	1.38	58.57	1.11	0.95	53.59	1.55	0.63	0.2856	0.54	0.670512	0.933726
Thiophene, 2,5-dipropyl-	54411-07-3	C10H16S	1.03	1.11	31.08	0.79	0.71	23.06	1.31	0.38	0.28036	0.55	0.670512	0.933311
Ethyl formate	109-94-4	C3H6O2	0.97	0.53	136.84	1.35	0.8	104.36	0.72	-0.47	0.260177	0.58	0.663306	0.931778
Undecane, 3-methyl-	1002-43-3	C12H26	0.78	0.66	43.37	0.6	0.6	18.34	1.31	0.39	0.343593	0.46	0.713414	0.930682
1-Phenyl-1-decanol	21078-95-5	C16H26O	0.13	0.17	65.94	0.25	0.26	32.04	0.53	-0.92	0.290445	0.54	0.670512	0.92498
3-Dodecanol	10203-30-2	C12H26O	0.14	0.17	66.68	0.24	0.24	18.29	0.57	-0.82	0.299573	0.52	0.670649	0.921554
Benzene, 1,2,4-trichloro-3-methyl-	2077-46-5	C7H5Cl3	0.14	0.13	87.57	0.26	0.22	59.02	0.53	-0.92	0.260858	0.58	0.663306	0.920927
2-Decylfuran	83469-85-6	C14H24O	1.1	1.21	25.34	1.35	1.3	18.92	0.81	-0.3	0.246809	0.61	0.648618	0.91968
Undecane	1120-21-4	C11H24	1.53	1.35	42.48	1.17	1.19	15.82	1.3	0.38	0.366793	0.44	0.736294	0.914858
4H-Pyran-4-one, 2,3-dihydro-3,5-dihydroxy-6-methyl-	28564-83-2	C6H8O4	1.44	1.4	96.45	2.79	2.7	47.9	0.52	-0.96	0.294129	0.53	0.670512	0.913468
Benzoxazole, 2-methyl-	95-21-6	C8H7NO	0.5	0.34	113.19	0.97	0.85	54.62	0.52	-0.96	0.279972	0.55	0.670512	0.91302
Hexane, 3-methyl-4-methylene-	3404-67-9	C8H16	0.4	0.08	173.38	2.37	2.42	101.11	0.17	-2.58	0.333948	0.48	0.706699	0.912299
Undecane, 3-methylene-	71138-64-2	C12H24	0.34	0.3	95.56	0.08	0.07	112.01	4.36	2.12	0.349724	0.46	0.717676	0.909994
trans-Undec-4-enal	68820-35-9	C11H20O	0.32	0.26	118.73	18.43	14.25	120.34	0.02	-5.87	0.279353	0.55	0.670512	0.90911
2-Hexenal, (E)-	6728-26-3	C6H10O	3.23	0.28	188.44	4.95	5.65	78.09	0.65	-0.62	0.281413	0.55	0.670512	0.90785
1H-Indole, 4-methyl-	16096-32-5	C9H9N	1.81	2.12	70.99	3.75	3.47	29.32	0.48	-1.05	0.302499	0.52	0.674424	0.90446
Cyclohexanone, 2-pentyl-	32362-97-3	C11H20O	0.76	0.68	61.59	0.51	0.41	105.58	1.49	0.57	0.350922	0.45	0.717676	0.90333
8-Hexadecenal, 14-methyl-, (Z)-	60609-53-2	C17H32O	0.52	0.58	41.58	0.67	0.33	141.82	0.77	-0.37	0.312189	0.51	0.682051	0.902079
Toluene	108-88-3	C7H8	14.72	15.18	33.38	18.85	18.26	22.15	0.78	-0.36	0.250013	0.6	0.653879	0.901137
3,5-Octadien-2-one	38284-27-4	C8H12O	0.06	0	189.9	0.1	0.13	66.29	0.56	-0.83	0.294582	0.53	0.670512	0.899621
1,1'-Biphenyl, 3-methyl-	643-93-6	C13H12	0.05	0.05	110.84	0.32	0.42	66.79	0.16	-2.62	0.29673	0.53	0.670649	0.897691
Methional	3268-49-3	C4H8OS	11.13	13.47	51.07	15.46	14.52	16.01	0.72	-0.47	0.30763	0.51	0.680287	0.889671
3-Octanone	106-68-3	C8H16O	2.95	2.91	6.79	2.65	2.65	24.06	1.11	0.16	0.356806	0.45	0.726976	0.88485
p-Cresol	106-44-5	C7H8O	11.39	12.59	40.95	15.16	14.47	26.62	0.75	-0.41	0.267735	0.57	0.668046	0.883242
Dodecanal	112-54-9	C12H24O	19.09	21.74	31.79	24.42	23.82	23.35	0.78	-0.35	0.273768	0.56	0.670512	0.882668
2,6-Dodecadien-1-al	21662-13-5	C12H20O	7.39	8.65	70.99	11.5	11.94	17.9	0.64	-0.64	0.30374	0.52	0.674427	0.877534
Cycloprop[a]indene, 1,1a,6,6a-tetrahydro-	15677-15-3	C10H10	0.1	0.1	16.64	0.07	0.09	65.19	1.33	0.41	0.394647	0.4	0.743194	0.875573
n-Tridecan-1-ol	112-70-9	C13H28O	16.33	20.9	67.28	32.6	29.85	19.49	0.5	-1	0.326226	0.49	0.69874	0.869504
Naphthalene, 2-ethyl-	939-27-5	C12H12	0.07	0	193.03	0.19	0.2	73.79	0.4	-1.34	0.238045	0.62	0.642674	0.867483
Dodecane	112-40-3	C12H26	4.99	4.49	35.36	4.12	3.97	10.05	1.21	0.27	0.413275	0.38	0.743194	0.856247
2-Hexadecene, 3,7,11,15-tetramethyl-, [R-[R*,R*-(E)]]-	14237-73-1	C20H40	32.75	33.09	68.95	15.83	16.76	80.04	2.07	1.05	0.335746	0.47	0.706699	0.854592
Butanoic acid, (tetrahydro-2-furanyl)methyl ester	2217-33-6	C9H16O3	0.11	0	195.16	0.2	0.17	97.6	0.52	-0.94	0.261906	0.58	0.663306	0.85351
Thiazole, 2-methyl-	3581-87-1	C4H5NS	0.11	0.11	13.88	0.08	0.1	64.68	1.41	0.5	0.365585	0.44	0.736294	0.853211
Oxirane, dodecyl-	3234-28-4	C14H28O	9.84	0	199.95	26.28	22.39	115.76	0.37	-1.42	0.26487	0.58	0.66708	0.852301
2-Decanone	693-54-9	C10H20O	6.13	6.04	22.84	7.03	7.41	14.52	0.87	-0.2	0.32625	0.49	0.69874	0.852035
5-Hexyl-2-furaldehyde	7011-80-5	C11H16O2	2.79	2.85	20.61	2.36	2.36	24.17	1.18	0.24	0.3309	0.48	0.705905	0.851338
Benzeneacetaldehyde	122-78-1	C8H8O	65.67	67.85	28.5	78.95	82.39	16.84	0.83	-0.27	0.291342	0.54	0.670512	0.846728
Cyclohexanone, 2-isobutyl-	4668-64-8	C10H18O	3.41	1.97	127	0.57	0.39	125.89	5.99	2.58	0.389289	0.41	0.743194	0.846028
Thiazole	288-47-1	C3H3NS	1.89	2.06	43.29	1.33	1.35	39.7	1.42	0.5	0.358593	0.45	0.727891	0.83982
2,4-Hexadienal, (E,E)-	142-83-6	C6H8O	7.51	6.65	44.95	5.72	4.78	45.44	1.31	0.39	0.410002	0.39	0.743194	0.82885
2,6-Octadienal, 3,7-dimethyl-, (E)-	141-27-5	C10H16O	1.33	1.25	22.74	1.16	1.23	25.96	1.15	0.2	0.43165	0.36	0.746382	0.826151
L-Valine, ethyl ester	17431-03-7	C7H15NO2	1.35	1.18	56.71	0.89	1.09	69.76	1.52	0.61	0.386017	0.41	0.743194	0.822927
Cyclohexane, ethoxy-	932-92-3	C8H16O	0.18	0.07	148.95	0.62	0.58	90.25	0.29	-1.81	0.381964	0.42	0.743194	0.819712
2,4-Octanedione	14090-87-0	C8H14O2	0.3	0.28	114.8	1.64	1.84	73.67	0.18	-2.46	0.350056	0.46	0.717676	0.813923
Oxirane, tetradecyl-	7320-37-8	C16H32O	36.32	6.71	175.25	5.24	0.92	177.04	6.93	2.79	0.299036	0.52	0.670649	0.813773
Cyclohexanol, 2,4-dimethyl-	69542-91-2	C8H16O	2.01	0.85	127.26	3.1	2.73	76.73	0.65	-0.63	0.372008	0.43	0.743194	0.813079
2(3H)-Furanone, dihydro-4-methyl-	1679-49-8	C5H8O2	2.56	2.32	69.83	3.56	3.06	34.76	0.72	-0.48	0.292039	0.53	0.670512	0.80882
1H-Pyrrole-2,5-dione, 3-ethenyl-4-methyl-	21494-57-5	C7H7NO2	0.87	0.99	71.8	0.2	0.18	115.43	4.28	2.1	0.388465	0.41	0.743194	0.794191
Furan, 2-(1-pentenyl)-, (E)-	20992-69-2	C9H12O	0.83	0.49	93.91	0.53	0.33	86.42	1.56	0.64	0.476256	0.32	0.753762	0.793773
3-Buten-2-ol, 2-methyl-	115-18-4	C5H10O	0.09	0.11	58.04	0.05	0.05	65.29	1.86	0.89	0.418107	0.38	0.743194	0.785028
Hexadecanoic acid, ethyl ester	628-97-7	C18H36O2	83.64	72.53	51.18	146.3	158.53	58.39	0.57	-0.81	0.34494	0.46	0.713488	0.784173
Cyclopropane, 1-bromo-2-butyl-, trans-	32816-30-1	C7H13Br	1	1.26	67.95	0.38	0.33	116.5	2.64	1.4	0.431854	0.36	0.746382	0.777183
Pyridine, 4-pentyl-	2961-50-4	C10H15N	3.38	3.39	25.32	3.87	3.93	14.31	0.87	-0.2	0.340592	0.47	0.709893	0.776037
1,2-Ethanediol, monoacetate	542-59-6	C4H8O3	0.48	0.42	29.08	0.42	0.42	12.11	1.14	0.19	0.472935	0.33	0.753762	0.774383
2-Penten-1-ol, (E)-	1576-96-1	C5H10O	0.42	0.4	46.62	0.39	0.42	90.53	1.07	0.09	0.452981	0.34	0.753448	0.773622
1-Docosene	1599-67-3	C22H44	0.72	0.23	160.51	4.55	4.87	78.67	0.16	-2.66	0.321303	0.49	0.693607	0.773445
Pyrrole	109-97-7	C4H5N	14.43	13.78	31.56	12.23	11.7	15.73	1.18	0.24	0.459825	0.34	0.753448	0.77181
Benzaldehyde, 3-methyl-	620-23-5	C8H8O	1.54	1.56	20.19	1.25	1.55	68.22	1.23	0.3	0.414412	0.38	0.743194	0.769569
Pentaborane(11)	18433-84-6	B5H11	2.02	0.72	146.12	7.09	0.31	194.23	0.29	-1.81	0.41561	0.38	0.743194	0.769418
Pyrazine, 2,5-dimethyl-	123-32-0	C6H8N2	1.16	1.35	74.45	1.58	1.6	27.07	0.74	-0.44	0.386308	0.41	0.743194	0.76866
Cyclohexene, 1-methyl-3-(1-methylethyl)-	13828-31-4	C10H18	0.1	0.12	65.45	0.05	0.05	110.23	1.93	0.95	0.450522	0.35	0.753448	0.764184
Benzene, 1,4-dichloro-2-methyl-	19398-61-9	C7H6Cl2	0.14	0.06	148.97	0.43	0.36	107.62	0.31	-1.67	0.436071	0.36	0.746382	0.762275
1-Dodecanol, 3,7,11-trimethyl-	6750-34-1	C15H32O	0.79	0.95	69.63	0.29	0.27	115.05	2.69	1.43	0.432357	0.36	0.746382	0.755956
2-OXOPROPIONAMIDE	631-66-3	C3H5NO2	6.71	7.38	75.59	9.26	8.07	31.58	0.72	-0.47	0.384596	0.41	0.743194	0.753628
Disulfide, dimethyl	624-92-0	C2H6S2	6.99	6.53	54.83	9.25	7.96	37.71	0.76	-0.4	0.336743	0.47	0.706699	0.750852
2-Butanone, 4-(5-methyl-2-furanyl)-	13679-56-6	C9H12O2	0.16	0.1	127.91	0.4	0.5	68.02	0.4	-1.34	0.434457	0.36	0.746382	0.73684
Methanesulfonic acid, ethyl ester	62-50-0	C3H8O3S	0.04	0.04	65.74	0.05	0.05	5.85	0.78	-0.36	0.388599	0.41	0.743194	0.736186
Cyclopropane, 1,1-dimethyl-	1630-94-0	C5H10	0.26	0.25	47.33	0.2	0.25	66.87	1.3	0.38	0.436075	0.36	0.746382	0.734394
3-Heptanol	589-82-2	C7H16O	0.98	1.2	68.11	0.41	0.36	116.19	2.39	1.26	0.455674	0.34	0.753448	0.733535
Benzene, 1,2,4,5-tetramethyl-	95-93-2	C10H14	0.18	0.23	66.36	0.24	0.24	14.86	0.76	-0.4	0.396068	0.4	0.743194	0.73279
2-n-Hexylcyclopentanone	13074-65-2	C11H20O	0.94	0.73	48.23	0.71	0.76	40.93	1.31	0.39	0.416431	0.38	0.743194	0.723378
8-Heptadecene	2579-04-6	C17H34	1.45	1.62	78.66	1.65	1.65	10.27	0.88	-0.19	0.419547	0.38	0.743194	0.719577
Pyridine, 2-ethenyl-	100-69-6	C7H7N	0.18	0.21	69.29	0.1	0.09	112.65	1.86	0.89	0.470957	0.33	0.753762	0.717023
2-Tridecenal, (E)-	7069-41-2	C13H24O	3.45	3.77	26.88	2.92	3.23	25.27	1.18	0.24	0.475807	0.32	0.753762	0.715377
6-Ethyl-5,6-dihydro-2H-pyran-2-one	19895-35-3	C7H10O2	0.34	0.39	69.78	0.42	0.41	15.85	0.79	-0.33	0.408187	0.39	0.743194	0.713529
Neophytadiene	504-96-1	C20H38	1.06	1.07	46.71	1	1.24	69.22	1.06	0.08	0.481203	0.32	0.756574	0.712957
4-Decene, 2,2-dimethyl-, (E)-	55534-69-5	C12H24	1.29	0.96	122.63	3.3	3.97	70.25	0.39	-1.36	0.459581	0.34	0.753448	0.707689
1-Octen-3-ol	3391-86-4	C8H16O	94.93	95.31	23.19	105.54	104.36	8.86	0.9	-0.15	0.363042	0.44	0.734182	0.704572
Cyclohexane, 1-bromo-4-methyl-	6294-40-2	C7H13Br	0.59	0.64	75.87	0.93	0.8	80.56	0.64	-0.65	0.412532	0.38	0.743194	0.704141
3-Butyn-1-ol	927-74-2	C4H6O	0.54	0	198.95	0.6	0.24	149.02	0.89	-0.17	0.402214	0.4	0.743194	0.703919
2,6-Lutidine	108-48-5	C7H9N	0.19	0.18	88.5	0.22	0.23	19.42	0.84	-0.25	0.407806	0.39	0.743194	0.702892
Oxirane, octyl-	2404-44-6	C10H20O	0.35	0.44	68.89	0.44	0.47	23.11	0.8	-0.33	0.415144	0.38	0.743194	0.702776
Benzaldehyde, 3-hydroxy-	100-83-4	C7H6O2	5.13	1.48	162.13	5.81	4.37	100.49	0.88	-0.18	0.395824	0.4	0.743194	0.702115
Furan, 2-ethyl-	3208-16-0	C6H8O	13.43	11.97	30.02	11.42	11.03	34.22	1.18	0.23	0.456531	0.34	0.753448	0.701337
Pyridine, 3-ethyl-	536-78-7	C7H9N	1.02	0.99	33.39	0.86	0.87	28.5	1.18	0.24	0.507076	0.29	0.772581	0.699408
Pentanoic acid, ethyl ester	539-82-2	C7H14O2	0.39	0.34	98.63	0.44	0.4	23.3	0.89	-0.16	0.404885	0.39	0.743194	0.695007
Pentadecanoic acid, ethyl ester	41114-00-5	C17H34O2	2.4	1.93	53.27	3.7	3.48	59.42	0.65	-0.62	0.409513	0.39	0.743194	0.693993
5-Hydroxypentanal	4221-03-8	C5H10O2	0.16	0.04	169.57	0.41	0.43	99.78	0.39	-1.34	0.457395	0.34	0.753448	0.690375
Ethyl methanesulfinate	819-75-0	C3H8O2S	0.08	0.1	68.52	0.1	0.1	8.38	0.81	-0.3	0.421505	0.38	0.743194	0.688881
Cyclopentanone, 2-octyl-	40566-23-2	C13H24O	0.3	0.28	38.48	0.26	0.31	73.09	1.17	0.22	0.450848	0.35	0.753448	0.688056
Benzaldehyde, 4-ethyl-	4748-78-1	C9H10O	11.86	11.1	20.57	10.52	11.17	22.03	1.13	0.17	0.452176	0.34	0.753448	0.686314
2-Methyl-6-propylphenol	3520-52-3	C10H14O	0.2	0.22	36.74	0.17	0.22	66.99	1.17	0.23	0.467399	0.33	0.753762	0.685541
Carane, 4,5-epoxy-, trans	6909-20-2	C10H16O	1.04	1.24	71.96	1.21	1.17	24.75	0.85	-0.23	0.426846	0.37	0.746382	0.683597
Methyl tetradecanoate	124-10-7	C15H30O2	0.13	0.15	70.38	0.08	0.07	114.12	1.67	0.74	0.502031	0.3	0.77201	0.67491
3-Cyclohexene-1-carboxaldehyde, 4-methyl-	7560-64-7	C8H12O	0.73	0.85	50.61	0.55	0.68	70.18	1.33	0.41	0.44123	0.36	0.746382	0.673908
3(2H)-Furanone, 4-hydroxy-5-methyl-	19322-27-1	C5H6O3	11.57	11.66	30.95	14.27	13.51	34.62	0.81	-0.3	0.418731	0.38	0.743194	0.673581
2,6,6-Trimethylcyclohexa-1,4-dienecarbaldehyde	162376-82-1	C10H14O	17.01	16.79	106.28	8.77	1.3	178.57	1.94	0.96	0.397577	0.4	0.743194	0.673206
n-Caproic acid vinyl ester	3050-69-9	C8H14O2	28.88	28.5	101.56	33.42	39.15	61.02	0.86	-0.21	0.433932	0.36	0.746382	0.6701
Formic acid, dodecyl ester	28303-42-6	C13H26O2	1.62	0.37	169.35	2.72	0	199.8	0.59	-0.75	0.412713	0.38	0.743194	0.667223
L-Leucine, ethyl ester	2743-60-4	C8H17NO2	0.14	0.1	120.65	0.25	0.29	72.02	0.55	-0.87	0.496903	0.3	0.77201	0.66585
Butanoic acid, ethyl ester	105-54-4	C6H12O2	2.1	2.2	79.59	1.27	0.69	114.02	1.66	0.73	0.467526	0.33	0.753762	0.665667
2-Tridecanone	593-08-8	C13H26O	5.33	5.18	36.58	4.47	4.31	25.2	1.19	0.25	0.54508	0.26	0.77868	0.664257
2-Hexenoic acid, 2-hexenyl ester, (E,E)-	54845-28-2	C12H20O2	0.7	0.53	121.66	2.16	2.69	67.73	0.32	-1.63	0.457071	0.34	0.753448	0.66261
2-Propanone, 1-hydroxy-	116-09-6	C3H6O2	28.12	29.44	82.55	32.02	28.38	66.34	0.88	-0.19	0.441792	0.35	0.746382	0.661281
Pyridine, 3-methyl-5-propyl-	53957-26-9	C9H13N	0.59	0.7	69.99	0.24	0.21	116.35	2.47	1.3	0.418192	0.38	0.743194	0.653111
2-Heptenal, (E)-	18829-55-5	C7H12O	27.89	27.86	108.23	11.72	10.38	111.42	2.38	1.25	0.400923	0.4	0.743194	0.652016
Heptadecanoic acid, ethyl ester	14010-23-2	C19H38O2	0.73	0.58	46.12	0.82	0.93	74.51	0.9	-0.16	0.524895	0.28	0.777867	0.651043
2',4'-Dihydroxy-3'-methylpropiophenone	63876-46-0	C10H12O3	0.05	0.05	109.13	0.11	0.1	90.65	0.48	-1.06	0.502374	0.3	0.77201	0.647587
1H-Indole-1-carboxaldehyde, 2,3-dihydro-	2861-59-8	C9H9NO	0.88	1.13	66.79	0.43	0.31	123.52	2.05	1.03	0.473852	0.32	0.753762	0.645858
2,3-Butanedione	431-03-8	C4H6O2	133.51	104.1	73.58	90.73	92.09	47.17	1.47	0.56	0.525895	0.28	0.777867	0.643303
Acetic acid, oxo-	298-12-4	C2H2O3	0.82	0.81	96.49	0.82	0.76	56.44	1	-0.01	0.462855	0.33	0.753762	0.638501
1,2-Difluoroethane	624-72-6	C2H4F2	1.24	0.81	119.52	1.29	1.11	75.89	0.96	-0.06	0.439428	0.36	0.746382	0.633737
Azetidine, 2-phenyl-	22610-18-0	C9H11N	0.17	0.16	83.82	0.06	0.06	110.59	2.56	1.36	0.404746	0.39	0.743194	0.632172
2-Ethyl-6-phenyl-1,3,4-thiadiazolo(3,2-a)(1,3,5)-triazine-5,7-dione	69378-04-7	C12H10N4O2S	0.67	0.66	115.01	1.16	1.34	72.18	0.58	-0.79	0.521578	0.28	0.777867	0.630385
3-Undecanone	2216-87-7	C11H22O	0.13	0.11	115.62	0.25	0.3	68.64	0.5	-0.99	0.472907	0.33	0.753762	0.630369
4-Quinolinecarboxaldehyde	4363-93-3	C10H7NO	1.19	1.44	49.58	1.11	1.39	67.72	1.07	0.1	0.508047	0.29	0.772581	0.627003
1,3-Propanediol, 2-dodecyl	10395-09-2	C15H32O2	0.15	0.08	138.24	0.2	0.26	66.98	0.72	-0.48	0.529995	0.28	0.777867	0.625728
Benzene, hexyl-	1077-16-3	C12H18	0.36	0.38	20.82	0.41	0.44	16.1	0.88	-0.18	0.404736	0.39	0.743194	0.625159
Hexanamide	628-02-4	C6H13NO	2.11	1.94	93.84	1.29	1.12	117.22	1.64	0.71	0.556553	0.25	0.780434	0.62325
Thiophene, 2-ethyl-5-propyl-	54244-74-5	C9H14S	0.19	0.21	75.23	0.09	0.08	112.98	2.12	1.09	0.491012	0.31	0.765359	0.620846
Propanoic acid, 2-hydroxy-, ethyl ester	97-64-3	C5H10O3	45.63	44.51	35.28	58.64	58.38	40.76	0.78	-0.36	0.438272	0.36	0.746382	0.618468
Isothiazole	288-16-4	C3H3NS	0.15	0.16	72.6	0.17	0.16	31.49	0.88	-0.18	0.46545	0.33	0.753762	0.615855
Propanal, 2-methyl-	78-84-2	C4H8O	17.98	17.51	55.04	22.09	18.98	32.88	0.81	-0.3	0.413284	0.38	0.743194	0.615776
Benzaldehyde, 2-ethyl-	22927-13-5	C9H10O	0.38	0.45	68.76	0.39	0.37	16.24	0.96	-0.06	0.47694	0.32	0.753762	0.607998
2-Methyl-3-(methyldisulfaneyl)furan	65505-17-1	C6H8OS2	0.06	0.05	110.53	0.13	0.14	91.4	0.44	-1.18	0.466253	0.33	0.753762	0.60346
Butanal, 3-methyl-	590-86-3	C5H10O	19.42	21.05	37.8	23.12	20.55	28.16	0.84	-0.25	0.439389	0.36	0.746382	0.602362
1-Heptadecene	6765-39-5	C17H34	1.54	1.56	24.84	1.83	1.82	27.56	0.84	-0.25	0.422145	0.37	0.743194	0.601249
Pyridine, 3-ethenyl-	1121-55-7	C7H7N	0.17	0.16	83.09	0.11	0.11	112.99	1.55	0.63	0.531186	0.27	0.777867	0.595383
3-Octanol, 2,3-dimethyl-	19781-10-3	C10H22O	0.35	0.36	18.78	0.47	0.47	82.48	0.74	-0.43	0.583429	0.23	0.78741	0.593452
1-Pentanol, 4-methyl-	626-89-1	C6H14O	0.14	0.17	68.95	0.09	0.07	118.91	1.58	0.66	0.507208	0.29	0.772581	0.593145
N,N'-Ethylenebis-acrylamide	2956-58-3	C8H12N2O2	0.31	0.37	67.85	0.23	0.22	114.73	1.33	0.41	0.569941	0.24	0.78741	0.591428
1-Pentanol, 2-ethyl-4-methyl-	106-67-2	C8H18O	3.36	3.88	71.45	2.93	2.74	115.87	1.15	0.2	0.570121	0.24	0.78741	0.584192
2,4-Heptadienal, (E,E)-	4313-03-5	C7H10O	10.13	12.26	47.29	7.19	7.77	39.42	1.41	0.5	0.556633	0.25	0.780434	0.584116
Tetradecanoic acid, 2-oxo-, methyl ester	55682-82-1	C15H28O3	0.21	0.19	114.68	0.46	0.36	102.55	0.46	-1.13	0.520873	0.28	0.777867	0.584078
Oxirane, 3-hydroxypropyl-	21915-56-0	C5H10O2	0.36	0.43	70.77	0.22	0.17	120.4	1.63	0.71	0.541546	0.27	0.777867	0.582854
Pentadecanenitrile	18300-91-9	C15H29N	0.55	0.71	67.57	0.51	0.51	114.93	1.09	0.12	0.578432	0.24	0.78741	0.582685
3-Thiophenecarboxaldehyde	498-62-4	C5H4OS	2.38	3.02	68.55	2.12	2.21	23.55	1.12	0.17	0.502217	0.3	0.77201	0.570577
Bicyclo[2.2.1]hept-5-en-2-ol	13080-90-5	C7H10O	0.22	0.21	12.86	0.27	0.33	70.46	0.79	-0.34	0.590504	0.23	0.78741	0.567003
2-Nonanone	821-55-6	C9H18O	3.08	3.03	19.03	3.37	3.32	18.16	0.91	-0.13	0.513774	0.29	0.777867	0.566487
2,4-Decadienal, (E,E)-	25152-84-5	C10H16O	147.45	178.28	68.27	147.35	153.53	19.57	1	0	0.50211	0.3	0.77201	0.564769
1-Nonanol	143-08-8	C9H20O	6.3	6.59	13.7	5.95	5.89	14.37	1.06	0.08	0.590558	0.23	0.78741	0.563846
1H-Pyrrole, 2-methyl-	636-41-9	C5H7N	0.17	0.16	113.59	0.24	0.28	68.78	0.72	-0.47	0.566283	0.25	0.78741	0.562307
1,3-Octadiene	1002-33-1	C8H14	4.64	4.79	30.22	5.07	5.18	13	0.92	-0.13	0.532785	0.27	0.777867	0.559977
Cyclotridecane	295-02-3	C13H26	1.03	1.25	68.65	0.92	0.89	115.29	1.11	0.15	0.593024	0.23	0.787418	0.556513
2H-Pyran-2-one, tetrahydro-6-pentyl-	705-86-2	C10H18O2	2.73	2.65	24.98	3.29	2.55	48.68	0.83	-0.27	0.587871	0.23	0.78741	0.550325
Octane, 1,1'-oxybis-	629-82-3	C16H34O	0.14	0.13	113.98	0.21	0.26	67.03	0.67	-0.57	0.533074	0.27	0.777867	0.544288
Cyclopentadecanone	502-72-7	C15H28O	0.72	0.75	41.54	0.88	0.97	74.11	0.82	-0.28	0.565849	0.25	0.78741	0.543799
2,4-Methano-1H-indene, 4-chlorooctahydro-	98640-25-6	C10H15Cl	2.81	3.45	68.59	2.87	2.58	116.56	0.98	-0.03	0.602248	0.22	0.795201	0.542934
5,9-Undecadien-2-one, 6,10-dimethyl-, (E)-	3796-70-1	C13H22O	1.97	1.85	115.7	4.12	5.35	66.84	0.48	-1.07	0.489466	0.31	0.765142	0.542632
Naphthalene, 1,6,7-trimethyl-	2245-38-7	C13H14	0.22	0.22	46.4	0.28	0.27	98.61	0.76	-0.39	0.580701	0.24	0.78741	0.542505
(E)-Tetradec-2-enal	51534-36-2	C14H26O	2.46	2.7	30.63	2.88	2.95	26.26	0.85	-0.23	0.478029	0.32	0.753762	0.537401
Paroxypropione	70-70-2	C9H10O2	0.17	0.15	114.11	0.2	0.23	72.58	0.84	-0.26	0.59001	0.23	0.78741	0.530436
Dimethyl trisulfide	3658-80-8	C2H6S3	0.14	0.12	115.03	0.31	0.28	104.2	0.45	-1.15	0.519241	0.28	0.777867	0.530075
Benzene, 4-ethenyl-1,2-dimethyl-	27831-13-6	C10H12	0.27	0.27	92.65	0.22	0.21	23.26	1.23	0.3	0.53446	0.27	0.777867	0.524402
Ethyl 9-hexadecenoate	54546-22-4	C18H34O2	11.55	8.61	54.46	14.4	13.63	49.89	0.8	-0.32	0.573006	0.24	0.78741	0.52371
Furan, 3-pentyl-	6177-84-0	C9H14O	0.13	0.16	69.42	0.12	0.12	21.63	1.04	0.05	0.535419	0.27	0.777867	0.519135
2-Pentadecyn-1-ol	2834-00-6	C15H28O	1.15	1.19	80.35	1.01	1.05	49.12	1.14	0.19	0.537928	0.27	0.777867	0.513882
1-Butene, 1-(methylthio)-, (E)-	17414-27-6	C5H10S	0.08	0.07	113.89	0.12	0.14	71.61	0.67	-0.59	0.53675	0.27	0.777867	0.510395
Pyridine, 2-methyl-	109-06-8	C6H7N	1.27	1.5	39.47	1.02	1.04	20.1	1.24	0.31	0.637442	0.2	0.821726	0.508834
Cyclohexane, 1,5-diethenyl-3-methyl-2-methylene-, (1a,3a,5a)-	74742-35-1	C12H18	1	1.06	93.55	0.81	0.71	116.71	1.23	0.3	0.593459	0.23	0.787418	0.507746
1-Pentadecene	13360-61-7	C15H30	2.6	2.86	22.4	2.94	2.93	23.14	0.89	-0.17	0.508426	0.29	0.772581	0.505901
1-Pentylcyclopentanol	194800-16-3	C10H20O	0.25	0.24	114.21	0.33	0.42	66.86	0.75	-0.42	0.584928	0.23	0.78741	0.502471
Decanal	112-31-2	C10H20O	15.56	17.35	28.49	13.8	14.81	21.49	1.13	0.17	0.643576	0.19	0.822705	0.501878
2-Propanone, 1-(acetyloxy)-	592-20-1	C5H8O3	6.81	6.74	25.57	6.12	6.33	38.27	1.11	0.15	0.580621	0.24	0.78741	0.501873
Acetone	67-64-1	C3H6O	171.31	101.13	102.25	233.16	261.02	57.02	0.73	-0.44	0.536954	0.27	0.777867	0.501243
Sulfamic acid	5329-14-6	H3NO3S	2.47	0.28	184.74	3.86	3.28	116.03	0.64	-0.64	0.548359	0.26	0.77887	0.485384
Benzene, 2,4-dichloro-1-methyl-	95-73-8	C7H6Cl2	0.13	0.12	82.2	0.33	0.33	82.85	0.39	-1.36	0.706706	0.15	0.873746	0.482714
2(1H)-Pyridinone, 3-amino-	33630-99-8	C5H6N2O	1.47	1	126.51	2.07	2.12	81.07	0.71	-0.49	0.541933	0.27	0.777867	0.480621
4-Oxohex-2-enal	20697-55-6	C6H8O2	0.69	0.86	67.62	0.56	0.59	31.57	1.22	0.29	0.563951	0.25	0.78741	0.479934
2-Butenal, 3-methyl-	107-86-8	C5H8O	1.7	1.8	45.22	1.88	1.8	12.67	0.91	-0.14	0.545362	0.26	0.77868	0.478076
Octanoic acid, ethyl ester	106-32-1	C10H20O2	4.73	4.39	29.13	4.3	4.44	18.25	1.1	0.14	0.65082	0.19	0.824823	0.4761
1,2,4,5-Tetrazine, 3,6-bis(1-methylethyl)-	13717-93-6	C8H14N4	0.93	0.82	97.36	35.27	11.36	159.73	0.03	-5.24	0.551511	0.26	0.779501	0.473112
1H-Indene-1,3(2H)-dione	606-23-5	C9H6O2	0.1	0.12	68.42	0.06	0.05	114.73	1.54	0.62	0.489414	0.31	0.765142	0.472662
Cyclohexanone, 2-butyl-	1126-18-7	C10H18O	8.54	1.05	180.96	1.35	1.5	48.64	6.35	2.67	0.710754	0.15	0.876758	0.47214
Ethanone, 1-(1H-pyrrol-2-yl)-	1072-83-9	C6H7NO	4.78	4.99	68.86	7	6.56	89.72	0.68	-0.55	0.622823	0.21	0.80863	0.471201
Cyclobutylamine	2516-34-9	C4H9N	3.29	1.14	157.25	4.68	1.74	153.49	0.7	-0.51	0.662839	0.18	0.836623	0.469657
2-Heptenoic acid, ethyl ester, (E)-	54340-72-6	C9H16O2	0.46	0.45	24.98	0.53	0.5	34.02	0.87	-0.2	0.582715	0.23	0.78741	0.459984
2-Butanone	78-93-3	C4H8O	143.12	141.38	45.97	160.56	147.62	22.75	0.89	-0.17	0.523057	0.28	0.777867	0.457978
Divinyl sulfide	627-51-0	C4H6S	2.98	2.26	122.06	4.87	5	99.41	0.61	-0.71	0.555113	0.26	0.780434	0.456076
Ethane, 1,1-diethoxy-	105-57-7	C6H14O2	0.06	0.04	119.14	0.06	0.04	92.94	1.04	0.06	0.538647	0.27	0.777867	0.453589
Furfural	98-01-1	C5H4O2	12.32	13.79	43.76	14.14	15.21	26.32	0.87	-0.2	0.541759	0.27	0.777867	0.452779
Naphthalene, 1,7-dimethyl-	575-37-1	C12H12	0.41	0.31	121.8	0.66	0.77	70.56	0.62	-0.68	0.533088	0.27	0.777867	0.450936
Niacinamide	98-92-0	C6H6N2O	36.17	42.7	71.29	39.6	39.19	59	0.91	-0.13	0.582486	0.23	0.78741	0.450393
Butanenitrile, 2,3-dioxo-, dioxime, O,O'-diacetyl-	339246-62-7	C8H9N3O4	0.47	0.52	72.61	0.52	0.24	144.27	0.89	-0.16	0.573987	0.24	0.78741	0.44937
Cyclooctane, phenyl-	16538-85-5	C14H20	0.27	0.33	68.55	0.25	0.18	121.61	1.1	0.14	0.617929	0.21	0.808061	0.44748
Oxirane, [(hexyloxy)methyl]-	5926-90-9	C9H18O2	1.67	1.62	12.26	1.61	1.57	30.67	1.04	0.05	0.697738	0.16	0.864949	0.434737
4-Methylphthalaldehyde	15158-36-8	C9H8O2	0.46	0.46	114.86	0.46	0.52	73.62	1	0	0.613209	0.21	0.803821	0.434605
Boron, (methanamine)tris(trifluoromethyl)-, (t-4)-	128353-61-7	C4H5BF9N	0.1	0.05	139.08	0.11	0.12	80.98	0.89	-0.17	0.573755	0.24	0.78741	0.431463
1,4-Cyclohex-2-enedione	4505-38-8	C6H6O2	0.23	0.21	36.02	0.27	0.21	39.8	0.85	-0.23	0.548346	0.26	0.77887	0.429603
Propanoic acid, ethyl ester	105-37-3	C5H10O2	0.42	0.4	81.72	0.42	0.4	34.78	0.99	-0.02	0.583947	0.23	0.78741	0.428738
1-Undecanol	112-42-5	C11H24O	5.02	5.33	24.4	5.41	5.68	16.28	0.93	-0.11	0.599008	0.22	0.792848	0.428087
Carbamodithioic acid, dibutyl-, methyl ester	38351-44-9	C10H21NS2	0.22	0.11	137.92	0.53	0.22	144.92	0.41	-1.29	0.551669	0.26	0.779501	0.42317
1(3H)-Isobenzofuranone, 3a,4,5,7a-tetrahydro-4-hydroxy-3a,7a-dimethyl-, (3aa,4betaÂ,7aa)-(betaÃÂbetaÃÂbetaÃÂbetaÃÂ±)-	54346-06-4	C10H14O3	0.14	0.09	128.47	0.16	0.16	83.61	0.87	-0.2	0.645763	0.19	0.822705	0.41699
1,2-Dioxolan-3-one, 5,5-diethyl-4-methylene-	136066-33-6	C8H12O3	0.33	0.3	115.8	2.81	2.07	123.01	0.12	-3.07	0.733693	0.13	0.89417	0.403208
2-Undecen-4-ol	22381-86-8	C11H22O	0.38	0.15	150.65	0.31	0.28	89.23	1.23	0.3	0.649892	0.19	0.824823	0.401226
3-Penten-2-one	625-33-2	C5H8O	3.06	1.71	136.15	2.98	2.41	104.46	1.03	0.04	0.606064	0.22	0.798302	0.395206
2,4-Undecadien-1-ol	77657-78-4	C11H20O	0.18	0.18	113.88	0.18	0.2	73.24	0.99	-0.01	0.629344	0.2	0.813868	0.39028
5-Ethylthiophene-2-carbaldehyde	36880-33-8	C7H8OS	0.13	0.16	70.82	0.06	0.07	68.25	2.18	1.12	0.665157	0.18	0.837606	0.388684
Naphthalene, 1-methyl-	90-12-0	C11H10	1.13	0.9	87.6	1.46	1.34	89.39	0.77	-0.37	0.63961	0.19	0.822571	0.388647
1,2,3,4-Tetrahydro-2-naphthol	530-91-6	C10H12O	14.33	0.19	198.19	0.34	0.36	76.84	41.55	5.38	0.742667	0.13	0.899294	0.383904
Bis(2-hydroxyethyl) phthalate	84-73-1	C12H14O6	33.9	7.93	170.23	20.1	12.91	118.59	1.69	0.75	0.621528	0.21	0.80863	0.380555
Cyclododecanone, 2-methylene-	3045-76-9	C13H22O	0.93	0.97	49	1.1	1.23	41.89	0.85	-0.24	0.651974	0.19	0.824823	0.377726
1H-Isoindole, 2,3-dihydro-	496-12-8	C8H9N	0.08	0.08	111.68	0.09	0.1	72.17	0.88	-0.18	0.612266	0.21	0.803821	0.372938
Tetradecane, 3-methyl-	18435-22-8	C15H32	0.67	0.64	47.45	0.75	0.64	38.83	0.9	-0.15	0.645139	0.19	0.822705	0.367114
Naphthalene-2-sulfonamide	1576-47-2	C10H9NO2S	0.14	0.12	115.23	1.66	0.42	168.12	0.08	-3.59	0.697559	0.16	0.864949	0.356351
4-Ethyl-2-hexynal	71932-97-3	C8H12O	0.43	0.34	119.75	0.25	0.25	82.09	1.74	0.8	0.753113	0.12	0.906402	0.344228
1-Pentanethiol	110-66-7	C5H12S	0.43	0.43	28.21	0.42	0.44	33.75	1.04	0.06	0.809073	0.09	0.945948	0.332758
5-Methyl-1-propyl-1H-pyrazole-4-carbaldehyde	890652-02-5	C8H12N2O	0.08	0.07	112.11	0.08	0.09	67.66	1.01	0.02	0.645326	0.19	0.822705	0.331552
Allene	463-49-0	C3H4	0.42	0.35	117.41	0.43	0.49	79.99	0.97	-0.05	0.62985	0.2	0.813868	0.326852
Semustine	13909-09-6	C10H18ClN3O2	0.23	0.22	114.6	0.26	0.29	71.17	0.91	-0.13	0.62116	0.21	0.80863	0.318304
Undecanal	112-44-7	C11H22O	12.52	14.24	29.46	13.62	14.15	25.11	0.92	-0.12	0.673869	0.17	0.846616	0.308226
Phenol, 2-ethyl-4-methyl-	3855-26-3	C9H12O	1.51	1.47	108.34	3.53	3.88	79.78	0.43	-1.23	0.698001	0.16	0.864949	0.303522
Furan, 2-pentyl-	3777-69-3	C9H14O	170.97	166.58	15.37	166.27	169.74	17.83	1.03	0.04	0.799611	0.1	0.939501	0.302024
6-Tridecen-4-yne, (E)-	74744-46-0	C13H22	4.68	2.53	107.48	6.37	3.7	107.58	0.73	-0.45	0.693888	0.16	0.864949	0.298636
2,2,4-Trimethyl-1,3-pentanediol diisobutyrate	6846-50-0	C16H30O4	2.1	2.05	72.19	2.58	2.4	77.2	0.81	-0.3	0.799612	0.1	0.939501	0.294967
Acetoin	513-86-0	C4H8O2	76.16	63	88.49	50.05	54.41	56.99	1.52	0.61	0.79881	0.1	0.939501	0.292492
2-Decyn-1-ol	4117-14-0	C10H18O	0.53	0.67	67.72	0.25	0.29	71.59	2.11	1.07	0.766465	0.12	0.91438	0.290156
4-Hexylbenzaldehyde	49763-69-1	C13H18O	0.42	0.47	37.07	0.8	0.7	94.68	0.52	-0.94	0.719173	0.14	0.883185	0.281353
2-Propenal	107-02-8	C3H4O	2.26	2.57	33.68	2.39	2.39	18.55	0.95	-0.08	0.685387	0.16	0.858651	0.279634
Thiophene	110-02-1	C4H4S	0.7	0.69	26.86	0.74	0.76	20.69	0.95	-0.07	0.743901	0.13	0.899294	0.277149
Cyclopentadecanol	4727-17-7	C15H30O	2.34	1.89	103.45	6.02	6.54	78.72	0.39	-1.36	0.797794	0.1	0.939501	0.276757
Cyclohexene, 3-(3-methyl-1-butenyl)-, (E)-	56030-49-0	C11H18	1.31	1.57	70.49	0.7	0.66	97.22	1.87	0.9	0.775586	0.11	0.92122	0.275843
1-Pentanol	71-41-0	C5H12O	70.67	71.95	21.47	67.63	69.27	10.95	1.05	0.06	0.813021	0.09	0.947074	0.27177
Dodecanoic acid, ethyl ester	106-33-2	C14H28O2	1.64	1.94	68.51	2.24	0.87	130.26	0.73	-0.45	0.736221	0.13	0.89417	0.270273
5-Hexenal	764-59-0	C6H10O	0.21	0.21	12.9	0.22	0.22	22.47	0.93	-0.1	0.686605	0.16	0.858651	0.268452
Benzenepropanoic acid, ethyl ester	2021-28-5	C11H14O2	0.83	0.75	90.47	0.43	0.45	44.41	1.92	0.94	0.727588	0.14	0.891459	0.266754
Thiirane	420-12-2	C2H4S	0.31	0.29	40.32	0.28	0.25	33.51	1.08	0.11	0.852291	0.07	0.974047	0.266508
DL-Norleucine, ethyl ester	39978-46-6	C8H17NO2	0.11	0.07	127.39	0.06	0.06	111.05	1.9	0.93	0.835817	0.08	0.963499	0.264319
Pyrazine	290-37-9	C4H4N2	3.71	2.15	99.59	2.73	2.47	50.16	1.36	0.44	0.856752	0.07	0.975048	0.262719
Ethyl Acetate	141-78-6	C4H8O2	28.26	29.33	65.03	23.97	25.02	66.72	1.18	0.24	0.822124	0.09	0.952765	0.261751
2,4,6-Cycloheptatrien-1-one, 2-hydroxy-4-(1-methylethyl)-	499-44-5	C10H12O2	0.21	0.26	67.69	0.63	0.55	117	0.33	-1.59	0.843103	0.07	0.967612	0.255896
Pyrazine, methyl-	109-08-0	C5H6N2	2.44	2.54	40.43	2.61	2.57	30.37	0.93	-0.1	0.719211	0.14	0.883185	0.255887
(Z)6-Pentadecen-1-ol	68797-95-5	C15H30O	1.57	1.64	88.44	4.25	4.74	73.73	0.37	-1.44	0.74979	0.13	0.904404	0.255715
2-Pentene, 1-ethoxy-4,4-dimethyl-	55702-60-8	C9H18O	9.29	10.46	72.79	5.14	5.86	72.33	1.81	0.85	0.866553	0.06	0.976128	0.25347
2-n-Butylacrolein	1070-66-2	C7H12O	0.31	0.36	72.6	0.24	0.21	93.82	1.27	0.34	0.866538	0.06	0.976128	0.25344
Furan, 2-methyl-	534-22-5	C5H6O	0.46	0.4	116.19	0.18	0.06	157.23	2.6	1.38	0.736375	0.13	0.89417	0.250876
Benzamide	55-21-0	C7H7NO	1.14	1.18	10.72	1.15	1.1	45.81	0.99	-0.01	0.781671	0.11	0.926425	0.233069
Thiophene, 2-(3-methylbutyl)-5-propyl-	54845-34-0	C12H20S	1.74	1.66	23.8	1.65	1.57	23.66	1.05	0.08	0.756337	0.12	0.908272	0.222008
Pyridine, 3-methyl-	108-99-6	C6H7N	0.48	0.42	53.44	0.53	0.62	58.88	0.91	-0.13	0.909951	0.04	0.991471	0.221411
2H-Pyran, tetrahydro-2-(2-propynyloxy)-	6089-04-9	C8H12O2	0.37	0.48	66.38	0.22	0.26	68.43	1.69	0.76	0.854434	0.07	0.974449	0.219716
1,1'-Biphenyl, 2,2',5,5'-tetramethyl-	3075-84-1	C16H18	0.42	0.48	80.94	0.71	0.94	66.43	0.59	-0.76	0.81728	0.09	0.95	0.216016
Tridecane	629-50-5	C13H28	6.67	6.63	33.34	6.4	6.59	22.64	1.04	0.06	0.934404	0.03	0.991471	0.205328
2-Propyltetrahydropyran	3857-17-8	C8H16O	0.32	0.31	114.73	0.09	0.05	136.92	3.42	1.77	0.732555	0.14	0.89417	0.20432
2-Furanacetaldehyde, a-propyl-	31681-26-2	C9H12O2	1.22	0.83	96.64	0.91	0.64	69.59	1.34	0.42	0.892239	0.05	0.986614	0.202354
n-Decanoic acid	334-48-5	C10H20O2	24.7	20.86	48.79	22.45	22.88	32.56	1.1	0.14	0.835977	0.08	0.963499	0.194926
Tetradecanoic acid, ethyl ester	124-06-1	C16H32O2	32.29	27.18	65.57	37.66	34.97	64.14	0.86	-0.22	0.810316	0.09	0.945948	0.19085
Phenol, 4-hexyl-	2446-69-7	C12H18O	0.13	0.16	68.06	0.1	0.1	74	1.38	0.47	0.866673	0.06	0.976128	0.18589
1-Hydroxy-2-butanone	5077-67-8	C4H8O2	0.27	0.26	41.34	0.28	0.24	34.31	0.95	-0.08	0.758645	0.12	0.909037	0.181851
3-Tetradecanol	1653-32-3	C14H30O	0.17	0.13	121.65	0.44	0.37	117.51	0.4	-1.33	0.880502	0.06	0.983558	0.180686
4-Butyl-cyclohexanone	61203-82-5	C10H18O	4	4.93	68.27	2.91	3.66	67.57	1.38	0.46	0.931745	0.03	0.991471	0.171341
4-Decylpyridine	1815-99-2	C15H25N	0.13	0.13	113.46	0.55	0.53	115.18	0.24	-2.07	0.762684	0.12	0.911868	0.166295
3-Ethyl-4-nonanol	19780-72-4	C11H24O	1.81	1.56	94.93	1.01	1.04	82.33	1.8	0.85	0.887433	0.05	0.986614	0.161096
Dimethyl Sulfoxide	67-68-5	C2H6OS	0.3	0.26	44.14	0.28	0.24	28.25	1.08	0.11	0.873108	0.06	0.979321	0.156187
Aziridine, 1-ethenyl-	5628-99-9	C4H7N	108.6	115.07	30.79	110.8	112.15	12.11	0.98	-0.03	0.770557	0.11	0.917249	0.156078
Dodecane, 2,7,10-trimethyl-	74645-98-0	C15H32	0.17	0.17	113.61	0.23	0.18	119.27	0.73	-0.45	0.955324	0.02	0.991471	0.151042
Benzene, 1-ethyl-4-methyl-	622-96-8	C9H12	0.43	0.53	67.88	0.41	0.48	70.55	1.05	0.08	0.955192	0.02	0.991471	0.150634
(6Z,9Z)-Pentadecadienal	121781-63-3	C15H26O	0.42	0.37	116.21	0.35	0.1	162.52	1.2	0.26	0.931673	0.03	0.991471	0.146811
a-Methylstyrene	98-83-9	C9H10	0.48	0.53	73.98	0.42	0.46	75.4	1.14	0.19	0.959388	0.02	0.991471	0.143407
Benzene, 1-pentenyl-	826-18-6	C11H14	0.13	0.12	115.18	0.11	0.11	113.22	1.18	0.24	0.965131	0.02	0.991471	0.137514
2,3-Pentanedione	600-14-6	C5H8O2	6.16	5.45	67.22	5.75	4.98	62.59	1.07	0.1	0.948195	0.02	0.991471	0.136734
1,3-Cyclobutanediol, 2,2,4,4-tetramethyl-	3010-96-6	C8H16O2	1.42	1.4	83.91	0.53	0.46	97.73	2.67	1.41	0.957735	0.02	0.991471	0.132594
3-Ethylcyclopentanone	10264-55-8	C7H12O	1.53	1.89	69.57	1.08	1.36	68.93	1.41	0.5	0.918235	0.04	0.991471	0.127933
Octanamide	629-01-6	C8H17NO	4.09	0.43	186.24	0.49	0.53	75.95	8.33	3.06	0.860376	0.07	0.975092	0.127915
Furan, 2-(1-pentenyl)-, (Z)-	20992-60-3	C9H12O	0.51	0.24	142.93	0.43	0.15	157.12	1.17	0.22	0.952821	0.02	0.991471	0.126561
Cyclopropane,-1-methyl-1-ethenyl-2-(2-furyl)-,	4294745-32-7	C10H12O	0.11	0.1	113.33	0.08	0.08	112.05	1.35	0.44	0.877476	0.06	0.982195	0.126132
cis,cis-7,10,-Hexadecadienal	56829-23-3	C16H28O	1.23	0.94	85.04	1.26	0.97	70.61	0.97	-0.04	0.80217	0.1	0.940476	0.125414
2-Heptenal, (Z)-	57266-86-1	C7H12O	25.31	22.57	116.8	19.68	18.97	115.61	1.29	0.36	0.975351	0.01	0.993616	0.123159
2-[(2-Fluorobenzyl)amino]-2-methyl-1-propanol	25452-22-6	C11H16FNO	0.21	0.2	114.52	0.23	0.16	123.73	0.92	-0.13	0.993072	0	0.997796	0.121406
Bicyclo[4.1.0]hept-2-ene	2566-57-6	C7H10	0.14	0.09	130.23	0.15	0.14	114.2	0.98	-0.03	0.994128	0	0.997796	0.115517
Oxirane, 2-[(decyloxy)methyl]-	3497-06-1	C13H26O2	0.25	0.24	114.58	0.2	0.1	138.12	1.28	0.36	0.918954	0.04	0.991471	0.113642
Cyclododecene	1501-82-2	C12H22	0.85	0.75	116.62	0.73	0.24	158.88	1.16	0.21	0.930621	0.03	0.991471	0.112952
1H-Indene, 1-methyl-	767-59-9	C10H10	13.28	0.29	197.13	12.74	0.04	199.56	1.04	0.06	0.87189	0.06	0.979321	0.112928
2-Butenal, (Z)-	15798-64-8	C4H6O	59.51	55.76	59.65	53.39	48.51	37.6	1.11	0.16	0.987706	0.01	0.997796	0.112411
2-Undecanone	112-12-9	C11H22O	1.04	1.05	30.97	1	0.97	28.66	1.04	0.06	0.889068	0.05	0.986614	0.111716
Ethanone, 1-(4-methylphenyl)-	122-00-9	C9H10O	0.3	0.36	68.76	0.29	0.35	69.12	1.04	0.05	0.957417	0.02	0.991471	0.109271
Kaur-15-ene	5947-50-2	C20H32	0.28	0.33	71.45	0.37	0.44	68.99	0.75	-0.41	0.950692	0.02	0.991471	0.108135
3,5-Dimethyl-2-octanone	19781-14-7	C10H20O	0.35	0.34	114.62	0.22	0.19	116.32	1.61	0.68	0.898672	0.05	0.991471	0.10441
1H-Pyrrole, 3-methyl-	616-43-3	C5H7N	0.24	0.26	76.29	0.19	0.23	68.8	1.26	0.34	0.950631	0.02	0.991471	0.103183
Pyrrolidine, 2-butyl-1-methyl-	3447-03-8	C9H19N	0.14	0.09	125.9	0.26	0.07	165.25	0.53	-0.92	0.956041	0.02	0.991471	0.103099
p-Pentylaniline	33228-44-3	C11H17N	1.33	1.57	70.04	0.89	1.05	69.95	1.5	0.58	0.858818	0.07	0.975092	0.099212
2-Hexenal, 2-ethyl-	645-62-5	C8H14O	4.73	4.62	36.68	5.07	4.6	42.24	0.93	-0.1	0.845977	0.07	0.968866	0.0966818
Hex-1-enylbenzene	828-15-9	C12H16	0.09	0.08	113.12	0.08	0.07	113.73	1.13	0.17	0.99057	0	0.997796	0.0958551
Pyrazine, trimethyl-	14667-55-1	C7H10N2	0.5	0.43	58.19	0.51	0.5	38.94	0.98	-0.03	0.823161	0.08	0.952765	0.0929905
3-Fluoro-para-anisaldehyde	351-54-2	C8H7FO2	0.17	0.05	160.31	0.24	0.18	120.22	0.73	-0.46	0.885856	0.05	0.986614	0.0898121
Thiophene, 2-butyl-5-ethyl-	54411-06-2	C10H16S	0.23	0.15	115	0.21	0.23	73.42	1.09	0.13	0.946074	0.02	0.991471	0.0883096
2-Heptanone, 6-methyl-	928-68-7	C8H16O	3.76	3.98	21.61	3.91	3.92	27.97	0.96	-0.06	0.892305	0.05	0.986614	0.087748
Decanoic acid, ethyl ester	110-38-3	C12H24O2	2.64	2.73	38.4	3.2	1.71	100.9	0.83	-0.28	0.923889	0.03	0.991471	0.0801653
3-Tridecanol	10289-68-6	C13H28O	0.18	0.21	76.83	0.31	0.36	70.01	0.59	-0.75	0.841993	0.07	0.967612	0.0754107
Pentadecane, 2-methyl-	1560-93-6	C16H34	0.71	0.77	30.31	0.69	0.71	19.5	1.02	0.03	0.986067	0.01	0.997796	0.0750017
1-Hexadecanone, 1-cyclopentyl-	55255-86-2	C21H40O	0.89	1	25.99	1.05	1.14	58.22	0.84	-0.25	0.966385	0.01	0.991471	0.0622874
3-Cyclohexene-1-carboxaldehyde	100-50-5	C7H10O	0.58	0.57	22.66	0.84	0.4	116.53	0.68	-0.55	0.974161	0.01	0.993616	0.0610123
Pyrazine, ethyl-	13925-00-3	C6H8N2	0.11	0.06	136.98	0.13	0.1	120.04	0.87	-0.2	0.930237	0.03	0.991471	0.0449234
Pyrazine, ethenyl-	4177-16-6	C6H6N2	0.06	0.05	114.11	0.05	0.05	111.57	1.06	0.09	0.996318	0	0.998152	0.0442796
Betazole	105-20-4	C5H9N3	0.36	0.4	76.53	0.42	0.52	68.02	0.86	-0.21	0.91858	0.04	0.991471	0.043994
Ethyl methyl sulphone	594-43-4	C3H8O2S	0.04	0.04	107.66	0.06	0.04	127.85	0.72	-0.48	0.980879	0.01	0.99738	0.043234
2-Cyclohexen-1-ol, 1-butyl-	88116-46-5	C10H18O	0.21	0.26	68.33	0.29	0.32	77.04	0.73	-0.45	0.908158	0.04	0.991471	0.0420369
Benzene, [(2-methylpropyl)thio]-	13307-61-4	C10H14S	4.29	4.48	40.46	4.47	4.67	51.92	0.96	-0.06	0.969601	0.01	0.991471	0.0369393
Methacrolein	78-85-3	C4H6O	0.67	0.7	43.97	0.64	0.58	24.24	1.05	0.06	0.937281	0.03	0.991471	0.0355683
Benzene, 1,2,4-trimethyl-	95-63-6	C9H12	0.32	0.31	114.38	0.34	0.33	114.8	0.94	-0.1	0.967941	0.01	0.991471	0.0250213
3,4-Diethoxybenzaldehyde	2029-94-9	C11H14O3	0.42	0.31	121.6	0.32	0.23	124.76	1.29	0.37	0.914689	0.04	0.991471	0.0222194
7-Tetradecenal, (Z)-	65128-96-3	C14H26O	2.55	3.08	74.05	2.92	3.72	67.34	0.87	-0.2	0.963225	0.02	0.991471	0.0211275
1-Dodecanol	112-53-8	C12H26O	7.41	9.57	67.24	10.32	12.24	69.82	0.72	-0.48	0.939723	0.03	0.991471	0.0201596
Pyrazine, 2-ethyl-6-methyl-	13925-03-6	C7H10N2	0.08	0.07	115.54	0.1	0.08	120.31	0.81	-0.3	0.942926	0.03	0.991471	0.0196835
9,12-Octadecadien-1-ol, (Z,Z)-	506-43-4	C18H34O	0.17	0.16	113.97	0.28	0.13	146.01	0.59	-0.77	0.940916	0.03	0.991471	0.0157078
Thiophene, 2-octyl-	880-36-4	C12H20S	0.26	0.31	74.01	0.3	0.37	68.79	0.84	-0.25	0.942042	0.03	0.991471	0.0154459
2-Octene, 2-methyl-6-methylene-	10054-09-8	C10H18	0.39	0.48	71.08	0.54	0.68	68.48	0.72	-0.48	0.923342	0.03	0.991471	0.0144055
trans-betaÂ-Ionone	79-77-6	C13H20O	0.36	0.45	66.64	0.37	0.44	72.77	0.96	-0.06	0.960046	0.02	0.991471	0.0132732
Oxepine, 2,7-dimethyl-	1487-99-6	C8H10O	0.31	0.3	22.03	0.35	0.39	53.84	0.88	-0.18	0.991252	0	0.997796	0.0127599
Pentadecanal-	2765-11-9	C15H30O	141.25	162.33	78.28	242.22	278.18	71.61	0.58	-0.78	0.927778	0.03	0.991471	0.00872182
Cyclopentane, nonyl-	2882-98-6	C14H28	0.34	0.4	77.1	0.34	0.38	71.98	1	0	0.998553	0	0.998553	0.00861208
1,7-Nonadien-4-ol, 4,8-dimethyl-	17920-92-2	C11H20O	0.4	0.29	122.27	0.35	0.2	133.98	1.13	0.18	0.928128	0.03	0.991471	0.0077392
Propanoic acid, 2-methyl-, anhydride	97-72-3	C8H14O3	0.12	0.1	115.87	0.16	0.16	113.8	0.74	-0.44	0.942221	0.03	0.991471	0.00685693
Furan, 3-phenyl-	13679-41-9	C10H8O	0.41	0.43	81.28	0.37	0.48	66.58	1.1	0.13	0.989496	0	0.997796	0.00299733
2(1H)-Pyridinone, 3-hydroxy-	16867-04-2	C5H5NO2	0.13	0.09	125.11	0.12	0.1	115.99	1.11	0.15	0.960529	0.02	0.991471	0.00211589
Note: P-values were calculated using the two-tailed Mann-Whitney U test to compare the H and L groups. A p-value < 0.05 was considered statistically significant.
FC: fold change (H_Mean / L_Mean); FDR: false discovery rate (Benjamini-Hochberg method); VIP: variable importance in projection (Orthogonal Partial Least Squares Discriminant Analysis model); RSD: relative standard deviation.
